# Supplementary material for: Crystal structure of a monoclinic polymorph of 5-amino-1,3,4-thia­diazol-2(3H)-one
Source: Acta Crystallogr Sect E Struct Rep Online. 2014 Aug 1;70(Pt 9):o922. doi: 10.1107/S1600536814016055 (PMC4186073; doi:10.1107/S1600536814016055)
Supplement: Supplementary file 1 [file e-70-0o922-sup1.cif]

##############################################################################
#                                                                            #
# This CIF contains the data in a paper accepted for publication in          #
# Acta Crystallographica Section E. It conforms to the requirements of       #
# Notes for Authors for Acta Crystallographica Section E, and has been       #
# peer reviewed under the auspices of the IUCr Commission on Journals.       #
#                                                                            #
# Full details of the Crystallographic Information File format               #
# are given in the paper "The Crystallographic Information File (CIF):       #
# a New Standard Archive File for Crystallography" by S. R. Hall, F. H.      #
# Allen and I. D. Brown [Acta Cryst. (1991), A47, 655-685].                  #
#                                                                            #
# The current version of the core CIF dictionary is obtainable from          #
# ftp://ftp.iucr.org/pub/cif_core.dic.                                       #
#                                                                            #
# Software is freely available for graphical display of the structure(s)     #
# in this CIF. For information consult the CIF software page                 #
# http://www.iucr.org/resources/cif/software.                                #
#                                                                            #
# This file may be used for bona fide research purposes within the           #
# scientific community so long as proper attribution is given to the journal # 
# article from which it was obtained.                                        #
#                                                                            #
##############################################################################
data_global
_audit_creation_method     'WinGX routine CIF_UPDATE'
_audit_conform_dict_name     cif_core.dic
_audit_conform_dict_version     2.4.3
_journal_data_validation_number     ?
_journal_date_recd_electronic     2014-07-07
_journal_date_accepted     2014-07-09
_journal_name_full     'Acta Crystallographica, Section E'
_journal_year     2014
_journal_volume     70
_journal_issue      9
_journal_page_first     o922
_journal_page_last     o922
_journal_paper_category     HO
_journal_paper_doi     10.1107/S1600536814016055
_journal_coeditor_code     TK5326
_publ_contact_author_name     'Sung Kwon Kang'
_publ_contact_author_address
;
Department of Chemistry
Chungnam National University
Daejeon 305-764
Republic of Korea
;
_publ_contact_author_email     skkang@cnu.ac.kr
_publ_contact_author_fax      8E307(4)
_publ_contact_author_phone      8E307(4)
_publ_section_title
;
Crystal structure of a monoclinic polymorph of
5-amino-1,3,4-thiadiazol-2(3<i>H</i>)-one
;
loop_
    _publ_author_name
    _publ_author_footnote
    _publ_author_address
    'Kim, Namhun ' ?
;
Department of Chemistry,
Chungnam National University,
Daejeon 305-764,
Republic of Korea
;
    'Kang, Sung Kwon' ?
;
Department of Chemistry,
Chungnam National University,
Daejeon 305-764,
Republic of Korea
;
_publ_section_synopsis     .
data_I
_audit_creation_method     'WinGX routine CIF_UPDATE'
_database_code_depnum_ccdc_archive     'CCDC 1013072'
_chemical_name_systematic
;
5-Amino-1,3,4-thiadiazol-2(3<i>H</i>)-one
;
_chemical_formula_moiety     'C2 H3 N3 O S'
_chemical_formula_sum     'C2 H3 N3 O S'
_chemical_formula_iupac     'C2 H3 N3 O S'
_chemical_formula_weight     117.13
_symmetry_cell_setting     monoclinic
_symmetry_space_group_name_H-M     'P 21/c'
_symmetry_space_group_name_Hall     '-P 2ybc'
loop_
    _space_group_symop_operation_xyz
    'x, y, z'
    '-x, y+1/2, -z+1/2'
    '-x, -y, -z'
    'x, -y-1/2, z-1/2'
_cell_length_a     3.8182(3)
_cell_length_b     10.8166(7)
_cell_length_c     21.8043(15)
_cell_angle_alpha     90
_cell_angle_beta     91.015(4)
_cell_angle_gamma     90
_cell_volume     900.37(11)
_cell_formula_units_Z     8
_cell_measurement_reflns_used     1700
_cell_measurement_theta_min     2.65
_cell_measurement_theta_max     25.66
_cell_measurement_temperature     296(2)
_exptl_crystal_description     block
_exptl_crystal_colour     colourless
_exptl_crystal_size_max     0.21
_exptl_crystal_size_mid     0.1
_exptl_crystal_size_min     0.09
_exptl_crystal_density_diffrn     1.728
_exptl_crystal_F_000     480
_exptl_absorpt_coefficient_mu     0.576
_exptl_absorpt_correction_type     multi-scan
_exptl_absorpt_process_details     '(SADABS; Bruker, 2002)'
_exptl_absorpt_correction_T_min     0.911
_exptl_absorpt_correction_T_max     0.931
_exptl_special_details     ?
_diffrn_ambient_temperature     296(2)
_diffrn_radiation_type     MoK\a
_diffrn_radiation_wavelength     0.71073
_diffrn_radiation_monochromator     graphite
_diffrn_measurement_device_type     'Bruker SMART CCD area-detector'
_diffrn_measurement_method     '\f and \w scans'
_diffrn_reflns_number     5812
_diffrn_reflns_av_R_equivalents     0.0475
_diffrn_reflns_theta_min     1.868
_diffrn_reflns_theta_max     25.753
_diffrn_reflns_theta_full     25.242
_diffrn_measured_fraction_theta_max     0.993
_diffrn_measured_fraction_theta_full     0.995
_diffrn_reflns_limit_h_min     -4
_diffrn_reflns_limit_h_max     4
_diffrn_reflns_limit_k_min     -12
_diffrn_reflns_limit_k_max     13
_diffrn_reflns_limit_l_min     -26
_diffrn_reflns_limit_l_max     26
_refine_special_details     ?
_reflns_number_total     1709
_reflns_number_gt     1376
_reflns_threshold_expression     I>2\s(I)
_refine_ls_structure_factor_coef     Fsqd
_refine_ls_matrix_type     full
_refine_ls_R_factor_all     0.061
_refine_ls_R_factor_gt     0.0467
_refine_ls_wR_factor_ref     0.0993
_refine_ls_goodness_of_fit_ref     1.082
_refine_ls_restrained_S_all     1.082
_refine_ls_number_reflns     1709
_refine_ls_number_parameters     151
_refine_ls_number_restraints     0
_refine_ls_hydrogen_treatment     refall
_refine_ls_weighting_scheme     calc
_refine_ls_weighting_details
              'w=1/[\s^2^(Fo^2^)+(0.0317P)^2^+0.8330P] where P=(Fo^2^+2Fc^2^)/3'
_atom_sites_solution_hydrogens     difmap
_refine_ls_shift/su_max     0
_refine_ls_shift/su_mean     0
_refine_diff_density_max     0.372
_refine_diff_density_min     -0.285
_refine_ls_extinction_method     none
loop_
    _atom_type_symbol
    _atom_type_description
    _atom_type_scat_dispersion_real
    _atom_type_scat_dispersion_imag
    _atom_type_scat_source
    C C 0.0033 0.0016 'International Tables Vol C Tables 4.2.6.8 and 6.1.1.4'
    H H 0 0 'International Tables Vol C Tables 4.2.6.8 and 6.1.1.4'
    N N 0.0061 0.0033 'International Tables Vol C Tables 4.2.6.8 and 6.1.1.4'
    O O 0.0106 0.006 'International Tables Vol C Tables 4.2.6.8 and 6.1.1.4'
    S S 0.1246 0.1234 'International Tables Vol C Tables 4.2.6.8 and 6.1.1.4'
_computing_data_collection     'SMART (Bruker, 2002)'
_computing_cell_refinement     'SAINT (Bruker, 2002)'
_computing_data_reduction     'SAINT (Bruker, 2002)'
_computing_structure_solution     'SHELXS2013 (Sheldrick, 2008)'
_computing_structure_refinement     'SHELXL2013 (Sheldrick, 2008)'
_computing_molecular_graphics     'ORTEP-3 for Windows (Farrugia, 2012)'
_computing_publication_material     'WinGX (Farrugia, 2012)'
loop_
    _atom_site_type_symbol
    _atom_site_label
    _atom_site_fract_x
    _atom_site_fract_y
    _atom_site_fract_z
    _atom_site_U_iso_or_equiv
    _atom_site_adp_type
    _atom_site_calc_flag
    _atom_site_occupancy
    _atom_site_disorder_assembly
    _atom_site_disorder_group
    S S1 0.5670(2) 0.33458(7) 0.36148(3) 0.0316(2) Uani d 1 . .
    C C2 0.4389(8) 0.4860(3) 0.33723(13) 0.0297(7) Uani d 1 . .
    N N3 0.5448(8) 0.5631(3) 0.38116(12) 0.0327(7) Uani d 1 . .
    H H3 0.487(9) 0.631(3) 0.3829(14) 0.030(10) Uiso d 1 . .
    N N4 0.7091(7) 0.5177(2) 0.43328(11) 0.0301(6) Uani d 1 . .
    C C5 0.7362(8) 0.3992(3) 0.42932(13) 0.0259(7) Uani d 1 . .
    O O6 0.2779(7) 0.5107(2) 0.28964(10) 0.0454(6) Uani d 1 . .
    N N7 0.8708(8) 0.3270(3) 0.47486(13) 0.0349(7) Uani d 1 . .
    H H7A 0.968(9) 0.259(3) 0.4641(14) 0.035(10) Uiso d 1 . .
    H H7B 0.983(10) 0.364(3) 0.5033(17) 0.049(11) Uiso d 1 . .
    S S8 0.0629(2) 1.02405(7) 0.34352(4) 0.0334(2) Uani d 1 . .
    C C9 0.2461(8) 1.0171(3) 0.41853(13) 0.0294(7) Uani d 1 . .
    N N10 0.3361(7) 0.9003(2) 0.42943(12) 0.0315(6) Uani d 1 . .
    H H10 0.438(8) 0.884(3) 0.4630(14) 0.024(8) Uiso d 1 . .
    N N11 0.2747(8) 0.8126(2) 0.38422(11) 0.0359(7) Uani d 1 . .
    C C12 0.1325(8) 0.8645(3) 0.33686(13) 0.0296(7) Uani d 1 . .
    O O13 0.2843(7) 1.1052(2) 0.45367(10) 0.0458(7) Uani d 1 . .
    N N14 0.0397(10) 0.8045(4) 0.28504(14) 0.0502(9) Uani d 1 . .
    H H14A -0.052(11) 0.853(4) 0.2546(19) 0.068(13) Uiso d 1 . .
    H H14B 0.074(10) 0.738(4) 0.2852(17) 0.043(12) Uiso d 1 . .
loop_
    _atom_site_aniso_label
    _atom_site_aniso_U_11
    _atom_site_aniso_U_22
    _atom_site_aniso_U_33
    _atom_site_aniso_U_12
    _atom_site_aniso_U_13
    _atom_site_aniso_U_23
    S1 0.0410(5) 0.0227(4) 0.0307(4) 0.0018(4) -0.0078(3) -0.0059(3)
    C2 0.0324(18) 0.0272(17) 0.0295(16) 0.0007(14) -0.0021(13) -0.0011(13)
    N3 0.0497(19) 0.0174(14) 0.0307(15) 0.0063(13) -0.0095(12) -0.0019(11)
    N4 0.0401(16) 0.0220(14) 0.0278(13) 0.0087(12) -0.0088(11) -0.0033(11)
    C5 0.0287(17) 0.0221(16) 0.0269(15) 0.0020(13) 0.0001(12) -0.0042(12)
    O6 0.0609(17) 0.0390(14) 0.0355(13) 0.0025(12) -0.0201(12) 0.0028(11)
    N7 0.0482(19) 0.0240(16) 0.0319(15) 0.0073(14) -0.0118(13) -0.0026(13)
    S8 0.0422(5) 0.0250(4) 0.0326(4) 0.0077(4) -0.0091(3) 0.0031(3)
    C9 0.0343(18) 0.0242(16) 0.0296(16) 0.0068(14) -0.0037(13) 0.0004(13)
    N10 0.0479(18) 0.0233(14) 0.0229(13) 0.0116(12) -0.0093(12) -0.0023(11)
    N11 0.0550(19) 0.0239(14) 0.0284(14) 0.0093(13) -0.0091(12) -0.0033(11)
    C12 0.0358(19) 0.0242(16) 0.0288(16) 0.0051(14) -0.0027(13) -0.0019(13)
    O13 0.0714(18) 0.0255(13) 0.0400(13) 0.0124(12) -0.0154(12) -0.0079(11)
    N14 0.079(3) 0.036(2) 0.0346(18) 0.0114(18) -0.0230(16) -0.0056(15)
_geom_special_details
;
All e.s.d.'s (except the e.s.d. in the dihedral angle between two l.s. planes)
are estimated using the full covariance matrix. The cell e.s.d.'s are taken
into account individually in the estimation of e.s.d.'s in distances, angles
and torsion angles; correlations between e.s.d.'s in cell parameters are only
used when they are defined by crystal symmetry. An approximate (isotropic)
treatment of cell e.s.d.'s is used for estimating e.s.d.'s involving l.s.
planes.
;
loop_
    _geom_bond_atom_site_label_1
    _geom_bond_atom_site_label_2
    _geom_bond_site_symmetry_2
    _geom_bond_distance
    _geom_bond_publ_flag
    S1 C5 . 1.749(3) ?
    S1 C2 . 1.786(3) ?
    C2 O6 . 1.226(4) ?
    C2 N3 . 1.328(4) ?
    N3 N4 . 1.379(3) ?
    N3 H3 . 0.77(3) ?
    N4 C5 . 1.289(4) ?
    C5 N7 . 1.357(4) ?
    N7 H7A . 0.86(3) ?
    N7 H7B . 0.85(4) ?
    S8 C12 . 1.753(3) ?
    S8 C9 . 1.769(3) ?
    C9 O13 . 1.230(3) ?
    C9 N10 . 1.329(4) ?
    N10 N11 . 1.385(3) ?
    N10 H10 . 0.84(3) ?
    N11 C12 . 1.287(4) ?
    C12 N14 . 1.345(4) ?
    N14 H14A . 0.91(4) ?
    N14 H14B . 0.73(4) ?
loop_
    _geom_angle_atom_site_label_1
    _geom_angle_atom_site_label_2
    _geom_angle_atom_site_label_3
    _geom_angle_site_symmetry_1
    _geom_angle_site_symmetry_3
    _geom_angle
    _geom_angle_publ_flag
    C5 S1 C2 . . 88.81(14) ?
    O6 C2 N3 . . 127.9(3) ?
    O6 C2 S1 . . 125.5(2) ?
    N3 C2 S1 . . 106.5(2) ?
    C2 N3 N4 . . 120.0(3) ?
    C2 N3 H3 . . 123(2) ?
    N4 N3 H3 . . 115(2) ?
    C5 N4 N3 . . 109.5(2) ?
    N4 C5 N7 . . 123.6(3) ?
    N4 C5 S1 . . 115.1(2) ?
    N7 C5 S1 . . 121.2(2) ?
    C5 N7 H7A . . 117(2) ?
    C5 N7 H7B . . 116(2) ?
    H7A N7 H7B . . 113(3) ?
    C12 S8 C9 . . 88.66(14) ?
    O13 C9 N10 . . 126.7(3) ?
    O13 C9 S8 . . 125.7(2) ?
    N10 C9 S8 . . 107.6(2) ?
    C9 N10 N11 . . 118.9(3) ?
    C9 N10 H10 . . 118(2) ?
    N11 N10 H10 . . 123(2) ?
    C12 N11 N10 . . 109.6(2) ?
    N11 C12 N14 . . 124.4(3) ?
    N11 C12 S8 . . 115.2(2) ?
    N14 C12 S8 . . 120.4(3) ?
    C12 N14 H14A . . 115(3) ?
    C12 N14 H14B . . 115(3) ?
    H14A N14 H14B . . 130(4) ?
loop_
    _geom_hbond_atom_site_label_D
    _geom_hbond_atom_site_label_H
    _geom_hbond_atom_site_label_A
    _geom_hbond_site_symmetry_A
    _geom_hbond_distance_DH
    _geom_hbond_distance_HA
    _geom_hbond_distance_DA
    _geom_hbond_angle_DHA
    N3 H3 N11 . 0.77(3) 2.12(3) 2.891(4) 174(3)
    N7 H7A O13 1_645 0.86(3) 2.07(4) 2.913(4) 167(3)
    N7 H7B N4 3_766 0.85(4) 2.21(4) 3.048(4) 171(3)
    N10 H10 O13 3_676 0.84(3) 2.09(3) 2.910(3) 165(3)
    N14 H14A O6 2 0.91(4) 2.14(4) 3.005(4) 159(4)
    N14 H14B O6 . 0.73(4) 2.58(4) 3.306(5) 173(4)
_shelx_hkl_file
;
   1   0   0   47.60    2.60
   2   0   0    0.00    1.20
  -2   0   0    2.10    1.40
  -3   0   0   22.20    3.20
   3   0   0   22.90    3.50
  -3   0   0   16.00    3.60
   4   0   0   13.90    3.70
   0  -1   0    0.00    0.40
   0  -1   0    0.00    0.40
   0  -1   0    0.00    0.20
   0   1   0    0.00    0.30
   0   1   0    0.00    0.40
   0   1   0    0.00    0.20
   1  -1   0  710.33   29.90
  -1   1   0  786.42   34.00
   1   1   0  816.32   30.90
  -1   1   0  836.32   30.50
   2  -1   0    5.40    1.70
   2   1   0    3.30    1.40
  -2   1   0    6.50    2.00
  -2   1   0    5.40    1.40
   3  -1   0   49.50    4.50
  -3  -1   0   68.49    5.00
  -3   1   0   58.69    5.50
  -3   1   0   53.69    4.50
   3   1   0   66.99    4.80
   4  -1   0   24.00    4.60
   4   1   0   13.50    3.70
   0  -2   0 2208.78   77.69
   0   2   0 2057.99   89.49
   0   2   0 2026.00   81.09
   0   2   0 2073.89   77.99
   1  -2   0    4.50    0.70
   1  -2   0    6.70    1.50
  -1   2   0    7.20    0.70
   1   2   0    3.80    1.20
  -1   2   0    7.70    1.70
   1   2   0    5.30    1.00
   2  -2   0   46.00    3.40
  -2   2   0   39.30    2.60
   2   2   0   34.90    2.80
  -2   2   0   34.20    3.60
   2   2   0   40.30    3.10
   3  -2   0   33.40    4.50
  -3  -2   0   36.30    4.20
  -3   2   0   32.20    4.90
   3   2   0   36.50    4.10
   4   2   0   17.50    3.60
   0   3   0    0.00    0.80
   0   3   0    0.00    1.00
   0   3   0    0.00    0.50
   1  -3   0   45.80    2.30
   1  -3   0   49.20    3.00
   1   3   0   51.29    3.30
  -1   3   0   53.99    3.70
   1   3   0   54.09    2.60
  -1   3   0   51.19    2.30
   2  -3   0   15.60    2.60
  -2   3   0   12.60    2.70
   2   3   0   15.00    2.10
   2   3   0   14.30    2.40
  -2   3   0   11.00    1.30
   3  -3   0   19.70    3.60
  -3   3   0   15.70    4.00
   3   3   0   19.10    3.00
  -4  -3   0   17.60    4.40
  -4   3   0    2.40    4.30
   4   3   0   18.50    3.70
   0   4   0   21.60    2.80
   0   4   0   16.00    1.30
   0   4   0   20.20    2.00
   1   4   0  288.87   10.70
   1   4   0  272.07   12.00
  -1   4   0  269.17   13.30
  -1   4   0  265.07   10.90
   2  -4   0   11.90    2.50
  -2   4   0   10.20    2.80
   2   4   0   10.00    2.30
   2   4   0    9.00    1.70
  -3   4   0   20.30    4.50
   3   4   0   23.40    3.20
  -4   4   0   19.80    5.50
   0   5   0    0.00    0.90
   0   5   0    0.00    0.50
   0   5   0    0.00    1.20
   1   5   0  570.14   20.30
  -1   5   0  520.25   21.10
  -1   5   0  524.25   24.70
  -1   5   0  540.95   21.40
   1   5   0  531.15   22.30
  -2   5   0    2.50    2.40
   2   5   0    1.60    1.10
   2   5   0    0.00    1.40
  -3   5   0  146.89   10.10
  -4   5   0    7.50    3.10
  -4   5   0    4.30    4.70
   0   6   0 1414.26   54.69
   0   6   0 1402.96   60.79
   0   6   0 1370.76   52.09
   1   6   0    7.20    0.90
  -1   6   0    5.50    1.10
  -1   6   0    4.60    2.00
   1   6   0    6.00    1.90
  -2   6   0   69.29    4.90
   2   6   0   66.79    5.20
  -2   6   0   68.79    6.00
  -3   6   0    0.90    3.60
  -3   6   0    2.40    2.10
  -4   6   0    1.60    2.60
  -4   6   0    0.00    4.40
   0   7   0    0.00    1.20
   0   7   0    0.60    1.80
   0   7   0    0.00    0.70
   1   7   0    0.00    1.50
  -1   7   0    1.20    0.90
  -1   7   0    0.60    2.00
  -1   7   0    0.00    1.00
  -2   7   0   47.90    6.00
   2   7   0   43.40    4.80
  -2   7   0   42.60    4.00
  -3   7   0    1.20    2.40
  -3   7   0    0.00    3.80
   0   8   0   14.80    2.40
   0   8   0   13.10    1.60
   0   8   0   16.80    3.30
  -1   8   0   34.00    5.10
   1   8   0   34.80    4.80
   1   8   0   36.30    4.40
  -1   8   0   32.10    3.30
   2   8   0   56.29    5.90
  -2   8   0   42.60    4.10
  -2   8   0   44.00    6.10
  -3   8   0   19.30    3.80
  -3   8   0   13.00    4.90
   0   9   0    1.10    1.50
   0   9   0    1.50    2.50
   1   9   0   86.89    7.00
  -1   9   0   85.89    7.20
   1   9   0   93.09    6.40
  -1   9   0   83.09    5.00
  -2   9   0   10.60    4.20
  -2   9   0    7.80    2.40
   2   9   0   18.00    3.80
  -3   9   0    0.00    4.40
  -3   9   0    0.60    2.20
   0  10   0   73.69    7.90
   0  10   0   57.79    4.70
   1  10   0   10.60    3.10
  -1  10   0    9.80    3.60
   2  10   0   81.29    6.90
  -2  10   0   77.89    5.60
  -2  10   0   72.09    7.90
  -3  10   0   14.00    5.30
  -3  10   0   24.00    4.30
   0  11   0    1.10    3.00
   1  11   0   66.39    6.80
  -1  11   0   65.49    8.80
  -2  11   0    0.00    3.70
   0  12   0   74.29    7.60
   1  12   0   68.09    6.30
  -1  12   0   86.79   10.10
   0  13   0    0.00    3.40
  -3   0   1    1.10    2.10
   3   0  -1    1.40    1.90
  -3   0   1    1.20    2.20
  -2   0   1    0.00    1.40
   2   0  -1    0.00    1.40
  -2   0   1    0.60    1.60
   1   0  -1    0.00    0.90
  -1   0   1    0.00    1.00
   0   0   1    0.10    0.10
   0   0  -1    0.00    0.10
   0   0  -1    0.00    0.10
   0   0   1    0.00    0.20
   1   0   1    0.00    0.80
   1   0   1    1.20    0.80
   2   0   1    0.00    1.20
   3   0   1    1.50    2.10
  -3   0  -1    0.60    2.80
  -3   0  -1    0.00    1.90
   4  -1  -1   18.00    4.30
   4   1  -1   18.60    3.90
  -3  -1   1   22.70    3.40
   3  -1  -1   21.10    3.50
  -3   1   1   17.20    3.00
  -3   1   1    9.00    3.10
   3   1  -1   24.20    3.50
   2  -1  -1  103.19    5.80
  -2  -1   1  104.39    5.80
  -2   1   1  113.69    6.30
   2   1  -1  110.99    5.70
  -2   1   1  116.89    5.40
   1  -1  -1    5.40    1.30
  -1   1   1    7.60    1.10
   1   1  -1    5.80    1.20
  -1   1   1    6.40    1.30
   0  -1  -1    0.00    0.30
   0  -1   1    0.50    0.30
   0  -1  -1    0.70    0.20
   0  -1   1    0.20    0.10
   0  -1   1    0.20    0.30
   0   1  -1    0.00    0.10
   0   1   1    1.00    0.20
   0   1  -1    0.50    0.40
   0   1   1    0.40    0.40
   0   1   1    0.30    0.30
   1  -1   1 1957.50   70.99
  -1   1  -1 1898.11   80.79
   1   1   1 1848.72   73.29
   2  -1   1    5.60    1.70
   2   1   1    5.20    1.60
   2   1   1    6.10    1.70
  -2   1  -1    6.60    2.10
  -2   1  -1    5.10    1.40
   3  -1   1  177.88    9.50
  -3  -1  -1  201.78    9.40
  -3   1  -1  177.78    9.10
  -3   1  -1  180.28   10.80
   3   1   1  180.58    9.30
  -4   1  -1    7.00    4.40
   4  -2  -1    5.60    3.10
   4   2  -1    3.20    2.80
   3  -2  -1   17.10    3.20
  -3  -2   1   23.50    3.50
  -3   2   1   15.40    3.70
   3   2  -1   17.40    3.10
   2  -2  -1    1.40    1.40
  -2   2   1    0.60    1.70
  -2   2   1    0.00    1.10
   2   2  -1    2.10    1.40
   1  -2  -1  229.18   10.10
  -1   2   1  264.47   11.50
  -1   2   1  248.58    9.80
   1   2  -1  232.68   10.40
   1   2  -1  254.57    9.90
   0  -2  -1  931.91   34.00
   0   2  -1  900.61   39.30
   0   2   1  888.71   39.30
   0   2   1  923.61   35.50
   0   2   1  951.30   34.00
   0   2  -1  895.71   35.50
   0   2  -1  924.71   34.20
   1  -2   1   34.70    2.50
  -1   2  -1   39.00    3.00
   1   2   1   40.50    2.20
   1   2   1   39.60    2.70
   2  -2   1   25.20    3.10
   2   2   1   15.90    2.30
  -2   2  -1   14.00    2.70
  -2   2  -1   19.20    1.70
   3  -2   1    7.00    2.50
  -3   2  -1    0.30    3.00
   3   2   1   10.60    2.50
  -4   2  -1   10.00    4.50
   4  -3  -1   70.19    7.50
   4   3  -1   56.09    6.00
  -3  -3   1    7.70    2.80
   3  -3  -1    5.00    2.30
   3   3  -1    3.40    2.00
  -3   3   1    1.90    3.00
   2  -3  -1    0.50    1.50
  -2   3   1    0.00    1.00
  -2   3   1    2.10    1.90
   2   3  -1    0.00    1.10
   1  -3  -1  797.82   31.10
   1   3  -1  803.82   32.40
   1   3  -1  841.22   30.70
  -1   3   1  791.72   31.40
  -1   3   1  834.62   35.60
   0   3   1   76.69    4.30
   0   3  -1   75.99    4.30
   0   3  -1   70.59    3.60
   0   3   1   74.99    3.10
   0   3   1   73.29    3.70
   0   3  -1   73.19    3.30
  -1   3  -1   51.49    3.80
   1   3   1   56.79    3.50
   1   3   1   51.79    2.50
   2  -3   1  632.44   27.00
  -2   3  -1  728.13   30.90
   2   3   1  707.73   26.40
   2   3   1  645.14   27.80
  -3   3  -1   29.70    5.10
  -4   3  -1   37.70    5.30
  -4   3  -1   29.90    6.60
  -3  -4   1   78.99    5.90
   3  -4  -1   68.79    5.40
   3   4  -1   61.79    4.60
  -3   4   1   59.69    6.20
   2  -4  -1  234.78   11.30
   2   4  -1  254.77   11.90
  -2   4   1  252.97   12.90
   2   4  -1  266.87   10.80
   1  -4  -1    5.60    1.40
   1   4  -1    5.10    1.60
  -1   4   1    8.00    1.00
  -1   4   1    6.40    1.90
   1   4  -1    6.60    1.10
   0   4   1 2065.59   75.59
   0   4  -1 2038.10   78.79
   0   4  -1 2050.79   87.19
   0   4   1 2070.29   87.29
   0   4  -1 2013.20   75.79
   0   4   1 2011.40   78.79
  -1   4  -1    1.20    1.40
   1   4   1    0.30    0.50
   1   4   1    0.00    1.00
  -1   4  -1    0.00    0.90
   2   4   1    0.70    1.70
   2   4   1    1.90    1.20
  -2   4  -1    2.30    2.20
  -3   4  -1   47.80    6.30
   3   4   1   63.19    4.50
  -4   4  -1   17.20    5.40
  -4   4  -1   27.00    4.90
  -3  -5   1   45.20    5.10
  -3   5   1   19.30    4.60
   2  -5  -1   18.40    2.90
   2   5  -1   14.90    2.00
  -2   5   1   15.60    3.50
   2   5  -1   19.00    3.00
   1   5  -1  214.58    8.20
  -1   5   1  201.08   10.60
  -1   5   1  195.28    8.50
   1   5  -1  197.48    9.50
   0   5  -1  118.99    5.20
   0   5  -1  116.89    6.70
   0   5   1  122.99    5.80
   0   5   1  120.19    6.80
   0   5   1  120.19    5.00
   0   5  -1  116.39    5.70
  -1   5  -1  150.08    8.40
  -1   5  -1  148.19    6.30
   1   5   1  157.08    5.90
   1   5   1  142.69    7.50
  -1   5  -1  155.68    7.10
   2   5   1   81.19    4.10
  -2   5  -1   85.09    6.30
  -2   5  -1   76.49    5.10
   2   5   1   81.69    5.60
  -3   5  -1   39.50    4.90
  -3   5  -1   32.60    5.70
   3   5   1   54.49    5.20
  -4   5  -1   35.30    5.30
  -4   5  -1   33.10    6.70
  -4   6   1    0.00    2.50
  -3   6   1   19.70    4.90
  -2   6   1   69.29    5.90
   2   6  -1   71.59    5.30
   1   6  -1    1.70    1.90
  -1   6   1    4.70    2.20
   1   6  -1    4.30    1.00
   1   6  -1    4.70    1.90
  -1   6   1    4.40    1.10
   0   6   1  188.88    7.60
   0   6   1  188.88   10.00
   0   6  -1  177.98    9.90
   0   6  -1  181.88    7.80
   0   6   1  192.48    8.60
   0   6  -1  190.38    8.60
  -1   6  -1   55.49    4.70
  -1   6  -1   56.89    3.60
   1   6   1   57.09    4.30
  -1   6  -1   56.19    2.90
   2   6   1   46.50    4.90
  -2   6  -1   41.30    3.70
  -2   6  -1   45.00    5.60
  -3   6  -1   24.00    4.00
   3   6   1   30.60    4.60
  -3   6  -1   17.80    4.80
  -4   6  -1    1.00    2.50
  -4   6  -1    7.10    5.00
  -3   7   1   20.10    5.30
  -3   7   1   25.50    4.20
  -2   7   1    2.30    2.00
  -2   7   1    6.00    3.10
   2   7  -1    4.00    2.20
  -1   7   1   31.80    2.70
  -1   7   1   35.00    2.60
   1   7  -1   46.50    4.60
  -1   7   1   36.60    4.80
   1   7  -1   31.50    4.10
   0   7  -1   17.80    1.80
   0   7   1   16.70    1.60
   0   7  -1   16.10    2.40
   0   7   1   15.90    2.40
   0   7   1   20.30    3.40
   0   7  -1   14.00    3.00
  -1   7  -1   49.40    4.70
   1   7   1   48.20    4.10
  -1   7  -1   47.40    2.80
   2   7   1   28.20    4.10
  -2   7  -1   16.50    4.00
  -2   7  -1   21.10    3.20
  -3   7  -1   14.20    4.70
   3   7   1   16.30    4.20
  -3   7  -1   14.80    3.70
  -3   8   1  160.78   11.50
   2   8  -1    6.00    2.50
  -2   8   1    5.70    2.30
  -2   8   1    5.70    3.30
   1   8  -1  256.97   13.70
   1   8  -1  256.27   12.30
  -1   8   1  249.08   11.00
  -1   8   1  245.08   13.70
   0   8  -1   21.30    2.80
   0   8   1   17.10    2.60
   0   8  -1   18.80    3.60
   0   8   1   16.50    3.50
   0   8  -1   20.90    2.10
   1   8   1  131.79    7.40
  -1   8  -1  115.29    6.20
  -1   8  -1  121.59    8.30
   2   8   1   19.70    3.90
  -2   8  -1   15.60    4.40
  -2   8  -1   15.30    2.90
  -3   8  -1   19.80    3.80
  -3   8  -1    8.00    4.70
   3   8   1   15.10    4.20
  -3  -9   1   20.70    5.30
  -3   9   1   11.20    3.20
  -3   9   1   11.00    5.00
  -2   9   1    0.00    1.70
   2   9  -1    2.90    2.40
  -2   9   1    0.00    3.20
   1   9  -1    3.90    2.10
  -1   9   1    3.90    2.80
   1   9  -1    0.10    2.40
  -1   9   1    2.70    1.60
   0   9  -1  182.18    9.10
   0   9   1  185.48    9.20
   0   9   1  171.38   10.80
   0   9  -1  180.08   10.90
  -1   9  -1   56.49    4.00
  -1   9  -1   64.59    6.20
   1   9   1   56.29    5.00
   2   9   1  106.89    7.50
  -2   9  -1  102.99    6.40
  -2   9  -1   85.39    8.30
  -3   9  -1   48.40    7.70
  -3   9  -1   49.10    5.90
  -3  10   1    0.00    4.20
  -3  10   1    4.80    2.80
  -2  10   1   26.70    4.00
  -2  10   1   28.50    5.70
  -1  10   1    9.40    4.00
   1  10  -1    0.50    2.90
   1  10  -1    2.90    2.10
   0  10   1  203.78   12.40
   0  10   1  208.08   10.40
   0  10  -1  205.58   12.40
   0  10  -1  206.58   10.30
   1  10   1    6.20    2.60
  -1  10  -1    6.30    3.70
  -2  10  -1    2.70    3.80
  -2  10  -1    3.50    2.20
   2  10   1    8.00    3.00
  -3  10  -1   19.40    4.10
  -3  10  -1   11.20    5.50
  -2  11   1    0.00    3.60
  -1  11   1    4.80    3.70
   1  11  -1    1.30    3.10
   0  11   1    9.70    4.10
   0  11   1    6.20    2.40
   0  11  -1   14.40    4.40
   1  11   1    2.60    2.50
  -1  11  -1    8.50    3.70
  -2  11  -1   13.80    5.10
   2  11   1   23.20    4.80
  -1  12   1   78.39    8.20
   0  12  -1   19.50    5.30
   0  12   1   11.50    4.40
  -1  12  -1   12.90    4.70
   0  13   1   59.99    9.00
   0  13  -1   76.99    9.50
   4   0  -2   82.99    6.70
  -3   0   2    8.30    2.60
  -3   0   2    8.10    2.60
   3   0  -2    7.80    2.50
  -2   0   2 1212.18   48.30
   2   0  -2 1258.47   47.20
  -2   0   2 1227.28   53.09
  -1   0   2 1276.87   47.60
  -1   0   2 1238.28   52.09
   1   0  -2 1163.98   46.10
   0   0  -2   35.70    1.90
   0   0   2   41.30    1.90
   1   0   2  128.79    5.60
   2   0   2    1.20    1.10
   2   0   2    0.00    1.20
   3   0   2    3.30    2.40
  -3   0  -2    2.10    3.20
  -3   0  -2    0.00    1.90
  -4   0  -2  103.79    8.80
   4  -1  -2    1.60    2.90
   4   1  -2    1.80    2.60
  -3  -1   2    4.00    2.50
   3  -1  -2    5.50    2.50
  -3  -1   2    3.10    2.20
   3   1  -2    4.20    2.30
  -3   1   2    5.60    2.40
  -3   1   2    0.50    2.20
  -2  -1   2   32.40    3.10
   2  -1  -2   31.40    3.20
  -2   1   2   25.60    2.50
  -2   1   2   22.20    2.80
   2   1  -2   26.10    2.90
   1  -1  -2  188.38    7.90
  -1  -1   2  182.48    8.10
  -1   1   2  188.18    8.60
   1   1  -2  174.58    7.70
  -1   1   2  189.48    7.70
   0  -1   2   28.00    1.60
   0  -1  -2   29.80    1.30
   0   1  -2   26.30    1.50
   0   1   2   29.90    1.40
   0   1  -2   28.70    1.60
   0   1   2   26.80    1.60
   1  -1   2  137.89    5.40
  -1   1  -2  136.79    6.60
  -1   1  -2  107.29    5.80
   1   1   2  137.09    6.00
   2  -1   2  105.09    5.80
  -2   1  -2  112.79    6.60
   2   1   2  107.09    5.60
   2   1   2  103.39    5.50
  -3   1  -2   13.50    2.50
   3   1   2   11.80    2.70
  -3   1  -2    5.40    3.20
  -4  -1  -2    0.90    3.70
  -4   1  -2    7.60    2.90
  -4   1  -2    3.10    3.90
   4  -2  -2    0.50    2.90
   4   2  -2    3.30    2.80
   3  -2  -2   91.29    6.30
  -3  -2   2   99.49    6.60
   3   2  -2  102.39    6.10
  -3   2   2   81.39    6.70
   2  -2  -2   41.80    3.40
  -2  -2   2   37.60    3.50
  -2   2   2   40.10    2.90
  -2   2   2   48.10    3.70
   2   2  -2   43.80    3.20
   1  -2  -2  221.18    9.20
  -1   2   2  224.88   10.30
  -1   2   2  215.38    9.00
   0  -2  -2    6.70    0.70
   0   2   2    5.80    1.00
   0   2   2    4.90    1.20
   0   2   2    6.00    0.70
   0   2  -2    5.30    1.10
   1   2   2   43.50    3.00
  -1   2  -2   48.60    3.10
  -1   2  -2   50.09    3.40
   1   2   2   48.00    2.40
   2   2   2    0.20    0.40
   2   2   2    0.00    1.30
  -2   2  -2    0.00    0.90
  -2   2  -2    0.00    1.80
   3   2   2  168.38    8.40
  -3   2  -2  145.69    9.90
  -4   2  -2    5.60    4.80
  -4   2  -2    9.70    3.20
  -4  -3   2   14.30    4.40
   4  -3  -2   17.50    4.20
   4   3  -2   20.70    3.90
   3  -3  -2    0.00    2.10
  -3  -3   2    0.00    2.30
  -3   3   2    0.00    2.50
   3   3  -2    0.40    1.90
   2  -3  -2   17.50    2.70
  -2  -3   2   13.50    2.50
  -2   3   2   12.60    1.50
  -2   3   2   14.10    2.60
   2   3  -2    7.80    1.50
   1  -3  -2  295.97   12.00
   1   3  -2  270.87   12.50
   1   3  -2  312.77   11.70
  -1   3   2  290.77   11.80
  -1   3   2  298.47   13.70
   0  -3  -2   38.20    1.80
   0   3  -2   40.90    2.20
   0   3  -2   37.50    2.80
   0   3   2   40.90    3.00
   0   3   2   38.00    2.50
  -1   3  -2  105.69    6.10
   1   3   2  104.89    5.50
  -1   3  -2  107.69    5.20
   2   3   2    9.30    2.10
  -2   3  -2   10.90    2.90
   2   3   2   13.00    2.00
  -3   3  -2   30.50    5.30
   3   3   2   35.00    4.10
  -4   3  -2   16.40    3.90
  -4   3  -2   19.30    5.60
   4  -4  -2    5.60    3.30
  -3  -4   2  144.69    8.30
   3  -4  -2  138.59    8.20
  -3   4   2  128.79    8.60
   3   4  -2  120.59    7.00
   2  -4  -2    0.30    1.70
   2   4  -2    0.10    1.30
  -2   4   2    2.10    1.00
  -2   4   2    0.00    1.70
   1  -4  -2   65.39    3.70
   1   4  -2   63.99    3.30
   1   4  -2   65.99    4.00
  -1   4   2   66.19    4.50
  -1   4   2   62.49    3.30
   0   4   2  596.64   24.20
   0   4   2  596.94   27.00
   0   4  -2  606.54   24.00
   0   4  -2  610.74   23.10
   0   4   2  623.44   22.80
   0   4  -2  599.14   26.90
  -1   4  -2   24.20    2.20
  -1   4  -2   32.10    3.60
   1   4   2   31.90    3.10
  -2   4  -2    6.40    1.90
   2   4   2    7.10    1.60
   2   4   2    8.80    2.20
  -2   4  -2    8.80    2.70
  -3   4  -2   16.90    3.60
   3   4   2   21.10    3.60
  -3   4  -2   20.30    4.70
  -4   4  -2   11.10    5.50
  -4   4  -2   17.70    4.10
   3  -5  -2    4.60    2.50
  -3  -5   2   10.50    3.40
   3   5  -2    7.70    2.30
  -3   5   2    4.00    3.40
   2  -5  -2   18.50    2.90
   2   5  -2   22.00    2.40
  -2   5   2   18.80    3.60
   1  -5  -2  846.72   31.70
   1   5  -2  821.82   36.40
  -1   5   2  801.02   32.10
   1   5  -2  830.32   31.10
  -1   5   2  790.52   36.50
   1   5  -2  839.82   33.20
   0   5  -2   26.90    1.90
   0   5   2   29.20    2.70
   0   5  -2   26.00    3.10
   0   5  -2   23.40    2.10
   0   5   2   34.10    3.80
   0   5   2   23.40    1.50
   1  -5   2  492.45   19.30
  -1   5  -2  501.25   19.70
   1   5   2  490.95   20.60
  -1   5  -2  489.05   22.90
  -2   5  -2   14.50    3.40
   2   5   2   20.90    3.20
  -2   5  -2   18.50    3.10
   3   5   2   63.29    5.60
  -3   5  -2   42.60    6.20
  -3   5  -2   57.99    5.20
  -4   5  -2    3.40    4.80
  -4   5  -2    0.20    2.60
  -3  -6   2    5.80    3.20
  -3   6   2    2.50    3.40
   2  -6  -2  135.89    7.40
   2   6  -2  135.69    6.30
  -2   6   2  129.49    8.60
   1   6  -2    0.40    0.80
  -1   6   2    2.90    2.00
   1   6  -2    0.00    1.30
  -1   6   2    1.80    1.10
   1   6  -2    0.00    1.80
   0   6  -2  210.28    8.80
   0   6   2  213.68   11.10
   0   6  -2  205.38    9.40
   0   6  -2  209.58   10.90
   0   6   2  215.68    9.60
   0   6   2  209.08    8.40
  -1   6  -2   39.40    4.50
  -1   6  -2   31.50    2.70
   1   6   2   33.20    3.10
  -2   6  -2   79.59    6.40
  -2   6  -2   69.89    4.90
   2   6   2   73.39    5.50
  -3   6  -2   31.30    5.60
  -3   6  -2   44.00    5.20
   3   6   2   49.30    5.60
  -4   6  -2   11.30    5.50
  -4   6  -2   14.00    4.00
  -3  -7   2   41.20    5.80
  -3   7   2   23.80    5.40
  -2   7   2   60.29    6.10
  -1   7   2    1.20    1.20
  -1   7   2    1.70    1.30
   1   7  -2    3.60    1.10
  -1   7   2    4.00    2.30
   1   7  -2    0.70    1.30
   1   7  -2    1.60    2.10
   0   7   2  189.68    7.90
   0   7  -2  201.68   10.70
   0   7   2  198.78    9.30
   0   7   2  186.68   10.70
   0   7  -2  201.78    9.10
   0   7  -2  195.18    8.30
  -1   7  -2    0.00    1.80
  -1   7  -2    0.00    0.90
   1   7   2    0.10    1.60
   2   7   2  403.96   18.30
  -2   7  -2  420.06   17.50
  -2   7  -2  374.86   20.20
  -3   7  -2    2.90    2.60
   3   7   2    4.60    3.10
  -3   7  -2    4.10    3.90
  -3   8   2   16.30    5.00
  -2   8   2    3.40    3.00
  -2   8   2    0.30    1.70
  -1   8   2   63.79    6.90
  -1   8   2   45.30    3.40
   1   8  -2   52.39    5.10
   1   8  -2   52.49    4.50
  -1   8   2   47.30    3.40
   0   8   2    0.60    1.40
   0   8   2    0.20    1.90
   0   8  -2    0.30    1.20
   0   8  -2    0.30    0.90
   0   8  -2    0.70    1.90
  -1   8  -2   16.10    3.60
  -1   8  -2   20.90    2.80
   1   8   2   22.60    3.50
  -2   8  -2    9.50    2.60
  -2   8  -2    6.30    3.30
   2   8   2    9.80    3.10
  -3   8  -2   79.79    8.40
  -3   8  -2   81.09    6.30
   3   8   2   79.89    7.70
  -3  -9   2   13.00    4.70
  -3   9   2    1.90    2.50
  -3   9   2    2.40    4.20
  -2   9   2   19.00    3.30
  -2   9   2   12.20    4.20
   1   9  -2   53.39    5.70
  -1   9   2   52.39    4.00
   1   9  -2   60.29    5.00
  -1   9   2   54.69    6.40
   0   9   2  150.58    7.80
   0   9  -2  134.89    9.10
   0   9   2  141.79    9.40
  -1   9  -2    0.00    2.00
  -1   9  -2    0.00    1.30
   1   9   2    1.90    2.10
  -2   9  -2   76.89    7.60
   2   9   2   87.79    6.90
  -2   9  -2   79.29    5.70
  -3   9  -2   41.00    5.60
   3   9   2   57.19    7.30
  -3   9  -2   35.50    6.60
  -3  10   2    8.60    4.90
  -3  10   2    5.60    2.90
  -2  10   2    5.80    4.10
  -2  10   2    3.50    1.90
   1  10  -2   69.99    6.50
  -1  10   2   62.99    6.70
   0  10   2   22.80    4.90
   0  10  -2   23.80    4.80
   0  10   2   14.50    2.80
  -1  10  -2    5.40    3.20
   1  10   2    5.80    2.50
   2  10   2  100.69    7.70
  -2  10  -2  100.39    6.60
  -2  10  -2   87.09    8.50
  -3  10  -2    8.60    5.20
  -3  10  -2    9.20    3.40
  -2 -11   2    0.40    3.30
  -2  11   2    6.80    4.80
  -1  11   2  109.99    9.10
   1  11  -2  104.59    8.50
   0  11   2    2.60    1.90
   0  11   2    1.60    3.10
   0  11  -2    4.60    3.40
  -1  11  -2   70.09    8.50
   1  11   2   56.09    6.40
   2  11   2    4.80    3.30
  -2  11  -2    6.90    4.50
  -1  12   2   94.29   10.60
   1  12  -2   70.09    8.60
   0  12  -2    4.10    3.90
   0  12   2    3.00    3.60
   1  12   2    1.00    2.60
  -1  12  -2    0.00    3.30
   0  13   2  167.98   12.30
   0  13  -2  172.68   12.40
   4   0  -3   24.30    4.40
   3   0  -3    0.00    1.80
  -3   0   3    0.00    1.90
  -3   0   3    0.00    2.30
   2   0  -3    0.10    1.50
  -2   0   3    3.90    1.40
  -2   0   3    2.70    1.60
   1   0  -3    0.00    1.10
  -1   0   3    0.00    0.70
  -1   0   3    0.00    1.10
   0   0   3    0.00    0.50
   0   0  -3    0.00    0.40
   1   0   3    0.30    0.80
  -1   0  -3    0.50    1.00
   2   0   3    0.00    1.10
  -3   0  -3    0.00    3.00
  -4   0  -3    1.70    2.30
  -4   0  -3    5.10    4.30
   4  -1  -3    2.70    3.00
   4   1  -3    0.90    2.70
   3  -1  -3    0.00    1.60
  -3  -1   3    2.80    2.10
  -3  -1   3    1.00    2.30
  -3   1   3    1.60    2.00
   3   1  -3    2.10    2.00
  -3   1   3    0.00    2.20
   2  -1  -3   56.69    3.90
  -2  -1   3   56.29    4.10
  -2   1   3   50.79    3.60
   2   1  -3   50.99    3.60
  -2   1   3   48.50    3.50
   1  -1  -3 9999.00  352.06
  -1  -1   3 9329.67  363.66
   1   1  -3 8515.35  351.66
  -1   1   3 9535.35  362.86
  -1   1   3 9893.31  399.86
   0  -1  -3    0.00    0.40
   0  -1   3    0.00    0.60
   0   1  -3    0.00    0.50
   0   1  -3    0.50    0.60
   0   1   3    0.70    0.70
  -1  -1  -3    0.00    0.90
   1  -1   3    0.50    0.70
  -1   1  -3    0.00    1.10
  -1   1  -3    0.30    1.30
   1   1   3    0.00    1.10
   2  -1   3  232.98   10.20
   2   1   3  237.78   10.70
  -2   1  -3  260.27   12.50
  -3   1  -3   59.89    4.90
  -3   1  -3   62.99    6.40
  -3   1  -3   63.29    4.50
  -4  -1  -3   23.00    4.00
  -4  -1  -3   20.20    5.20
  -4   1  -3   18.80    5.40
  -4   1  -3   17.30    4.00
   4  -2  -3    4.50    3.20
   4   2  -3    7.50    2.90
   3  -2  -3   43.80    4.90
  -3  -2   3   55.99    4.80
   3   2  -3   52.89    4.30
  -3   2   3   39.70    4.20
  -3   2   3   40.00    4.80
  -2  -2   3  185.78    9.40
   2  -2  -3  200.68    9.30
   2   2  -3  204.38    9.10
  -2   2   3  203.98   10.00
  -2   2   3  197.18    8.80
  -1  -2   3  385.96   16.30
   1  -2  -3  409.86   15.80
   1   2  -3  382.56   15.50
  -1   2   3  389.76   15.80
  -1   2   3  412.76   17.70
   0  -2  -3  192.28    7.20
   0   2   3  186.48    8.70
   0   2  -3  178.38    8.50
   0   2   3  173.68    7.80
   0   2  -3  190.28    7.50
  -1  -2  -3    0.20    0.80
   1  -2   3    0.00    0.50
  -1   2  -3    0.00    1.00
  -1   2  -3    0.50    0.50
   1   2   3    0.00    1.10
  -1   2  -3    0.00    1.40
  -2   2  -3   32.30    3.10
   2   2   3   37.30    3.10
  -2   2  -3   36.90    3.90
   3   2   3   48.10    4.30
  -3   2  -3   36.50    5.60
  -3   2  -3   40.10    4.80
  -4  -2  -3    6.80    2.80
  -4   2  -3    4.10    4.50
  -4   2  -3    2.00    2.60
   4  -3  -3   13.50    4.00
   4   3  -3   20.00    3.80
  -3  -3   3    1.30    2.60
   3  -3  -3    0.00    2.10
  -3   3   3    0.10    2.50
   3   3  -3    2.70    1.90
  -2  -3   3  287.17   13.40
   2  -3  -3  301.17   13.10
  -2   3   3  308.57   14.50
   1  -3  -3   11.80    1.80
  -1  -3   3    9.60    1.90
  -1   3   3   14.00    2.20
   1   3  -3   10.10    1.50
  -1   3   3   11.50    1.50
   0  -3  -3   10.10    0.90
   0   3   3   13.20    2.10
   0   3   3   10.50    1.60
   0   3  -3   10.80    1.90
  -1  -3  -3   58.29    2.70
   1   3   3   57.09    3.70
  -1   3  -3   55.49    4.10
  -1   3  -3   56.39    3.40
  -2   3  -3   74.19    4.80
   2   3   3   75.59    4.90
  -2   3  -3   79.29    5.70
  -3   3  -3   80.19    7.20
   3   3   3   80.99    5.80
  -3   3  -3   69.19    5.70
  -4   3  -3   12.50    5.40
  -4   3  -3    4.40    2.90
   4  -4  -3   37.90    5.50
  -3  -4   3   16.60    3.60
  -3   4   3   10.60    3.50
  -2  -4   3  252.57   11.80
   2  -4  -3  249.48   11.40
   2   4  -3  245.38   10.80
  -2   4   3  255.27   12.80
   1  -4  -3  286.67   12.00
   1   4  -3  300.17   13.70
  -1   4   3  285.67   13.90
   1   4  -3  296.47   11.70
  -1   4   3  287.17   12.00
   0  -4  -3  403.76   15.00
   0   4  -3  387.96   18.00
   0   4   3  381.66   16.20
   0   4  -3  403.06   15.50
   0   4   3  397.36   18.20
  -1  -4  -3   21.90    1.20
   1   4   3   24.20    2.80
  -1   4  -3   25.20    2.30
  -1   4  -3   25.50    3.10
  -2   4  -3  321.27   13.90
  -2   4  -3  316.57   15.80
   2   4   3  299.27   14.00
  -3   4  -3   25.80    5.30
  -3   4  -3   21.40    3.80
   3   4   3   30.20    4.20
  -4   4  -3   78.79    6.80
  -4   4  -3   60.79    8.70
   4  -5  -3    0.00    2.80
   3  -5  -3   23.50    4.00
  -3  -5   3   38.00    4.80
   3   5  -3   26.30    3.40
  -3   5   3   23.70    4.60
  -2  -5   3    5.80    2.60
   2  -5  -3   11.20    2.40
   2   5  -3   10.00    1.90
  -2   5   3    8.60    3.00
   1  -5  -3  494.75   19.70
   1   5  -3  515.05   19.40
   1   5  -3  498.05   22.70
  -1   5   3  492.35   20.00
  -1   5   3  494.45   23.00
   0   5  -3  199.98    8.30
   0   5   3  199.08   10.20
   0   5   3  191.88    8.90
   0   5  -3  197.28   10.00
   1  -5   3  204.18    8.20
  -1   5  -3  203.58    9.10
   1   5   3  200.78    9.60
  -1   5  -3  201.38   10.70
  -2  -5  -3    0.00    1.10
  -2   5  -3    1.20    1.70
  -2   5  -3    0.00    2.20
   2   5   3    0.40    1.70
  -3   5  -3   36.30    4.90
  -3   5  -3   29.90    5.40
   3   5   3   47.30    5.30
  -4   5  -3    1.50    2.50
  -4   5  -3    5.00    4.90
   3  -6  -3    4.60    2.90
  -3  -6   3    3.80    3.20
  -3   6   3    0.40    3.40
   2  -6  -3   44.90    4.60
  -2  -6   3   42.50    4.60
  -2   6   3   46.50    5.50
   2   6  -3   44.90    3.20
   1  -6  -3   28.80    2.50
  -1   6   3   33.80    4.30
   1   6  -3   32.30    3.80
  -1   6   3   31.00    2.60
   1   6  -3   28.50    2.20
   0   6   3  115.39    6.90
   0   6  -3  107.99    5.10
   0   6  -3  100.09    6.50
   0   6   3  108.89    5.70
   0   6   3  107.29    4.50
   1  -6   3   57.19    3.10
  -1   6  -3   59.29    4.90
   1   6   3   62.79    4.40
  -1   6  -3   61.89    3.90
  -2   6  -3  111.39    6.50
   2   6   3  108.39    6.90
  -2   6  -3  103.89    7.70
  -3   6  -3    9.90    4.30
  -3   6  -3   16.60    3.50
   3   6   3   26.40    4.50
  -4   6  -3   40.50    5.90
  -4   6  -3   27.50    6.80
  -3  -7   3    4.70    3.90
  -3   7   3    3.00    3.80
  -2   7   3    0.80    2.90
   1   7  -3  309.37   15.50
  -1   7   3  298.27   13.20
   1   7  -3  324.37   12.60
  -1   7   3  307.67   15.90
   0   7  -3    0.00    0.90
   0   7  -3    1.50    1.80
   0   7   3    0.40    0.60
   0   7   3    0.00    2.00
   0   7   3    1.10    1.50
   1  -7   3   39.30    2.70
  -1   7  -3   43.30    3.30
  -1   7  -3   45.50    4.50
   1   7   3   42.10    3.90
  -2   7  -3    5.60    2.30
  -2   7  -3    5.10    3.20
   2   7   3    8.70    2.70
  -3   7  -3    1.60    2.50
   3   7   3    1.00    2.70
  -3   7  -3    4.70    4.00
  -3   8   3    8.80    3.00
  -3   8   3    5.60    4.40
  -2  -8   3   18.30    3.70
  -2   8   3   17.00    3.00
  -2   8   3   20.00    4.50
  -1   8   3   35.40    5.10
  -1   8   3   23.90    2.70
  -1   8   3   21.80    2.70
   1   8  -3   27.80    4.20
   0   8  -3    6.20    1.50
   0   8   3    4.20    1.90
   0   8  -3    2.80    2.40
   0   8   3    4.40    2.50
  -1   8  -3  132.09    8.80
   1   8   3  133.89    7.60
   2   8   3   54.79    5.80
  -2   8  -3   40.30    5.90
  -2   8  -3   46.80    4.10
  -3   8  -3   55.19    7.80
  -3   8  -3   68.19    5.80
   3   8   3   73.99    7.10
  -3  -9   3   45.20    7.10
  -3   9   3   41.30    5.30
  -3   9   3   36.60    7.00
  -2  -9   3   70.29    6.50
  -2   9   3   64.69    4.90
  -2   9   3   56.19    7.30
   1   9  -3    1.00    2.70
  -1   9   3    0.00    2.60
   0   9   3   21.00    4.20
   0   9   3   22.40    3.10
   0   9  -3   27.50    4.70
  -1   9  -3  127.89    6.80
   1   9   3  125.09    7.70
  -1   9  -3  126.89    8.90
  -2   9  -3   65.19    7.00
   2   9   3   71.89    6.30
  -2   9  -3   65.69    5.20
   3   9   3   48.90    7.00
  -3   9  -3   54.29    6.20
  -3   9  -3   24.10    6.50
  -3  10   3    4.00    2.70
  -2 -10   3  103.19    8.00
  -2  10   3   80.79    8.30
  -1  10   3   28.10    5.20
   1  10  -3   23.10    4.70
   0 -10   3   94.79    6.00
   0  10   3   88.39    5.80
   0  10  -3   82.19    7.30
   0  10   3   69.89    6.80
  -1  10  -3    2.00    3.10
   1  10   3    3.80    2.40
   2  10   3   56.69    6.80
  -2  10  -3   49.20    4.70
  -2  10  -3   52.09    7.60
  -2 -11   3   17.60    4.70
  -2  11   3   18.30    5.80
  -1 -11   3  104.69    7.90
   1  11  -3   91.59    8.00
  -1  11   3  100.59    8.80
   0  11  -3   21.40    4.80
   0  11   3   21.80    3.50
   0  11   3   22.10    5.10
   1  11   3   25.00    4.30
  -1  11  -3   29.30    5.80
  -2  11  -3    5.80    4.30
   2  11   3    1.80    3.20
  -1 -12   3    8.40    3.60
  -1  12   3   10.10    4.70
   1  12  -3   16.60    4.70
   0  12   3    0.00    3.10
   0  12  -3    0.00    3.10
   1  12   3   21.80    4.50
  -1  12  -3   18.30    4.90
   0  13   3   48.20    7.30
   0  13  -3   56.69    8.20
   4   0  -4   15.80    4.10
   3   0  -4   50.19    4.40
  -3   0   4   55.09    4.40
  -3   0   4   60.89    5.10
  -2   0   4    5.20    1.50
  -2   0   4    7.70    2.00
   2   0  -4    9.50    2.10
  -1   0   4 1734.43   67.69
   1   0  -4 1799.72   65.59
  -1   0   4 1716.43   73.79
   0   0   4 2448.16   95.09
   0   0  -4 2508.15   91.89
   2   0   4 1083.29   39.30
  -2   0  -4  902.41   38.40
   3   0   4   10.90    2.20
  -3   0  -4    9.10    2.60
  -4   0  -4   42.00    5.50
  -4   0  -4   31.20    5.90
   4  -1  -4   12.90    3.80
   4   1  -4    6.60    3.20
   3  -1  -4    1.70    2.10
  -3  -1   4    3.20    2.40
  -3  -1   4    1.40    1.90
  -3   1   4    1.70    2.00
   3   1  -4    3.00    2.10
  -3   1   4    0.00    2.40
  -2  -1   4  243.18   11.90
   2  -1  -4  252.57   11.70
  -2   1   4  279.07   12.60
   2   1  -4  276.47   11.80
  -2   1   4  289.27   11.80
  -1  -1   4  910.71   35.00
   1  -1  -4  809.22   33.80
  -1   1   4  960.70   38.00
  -1   1   4  925.61   34.80
   1   1  -4  832.22   33.80
   0  -1  -4  189.38    7.30
   0  -1   4  186.78    7.70
   0   1  -4  175.88    8.20
   0   1  -4  175.58    7.50
   0   1   4  186.78    7.80
   1  -1   4   59.69    2.90
  -1  -1  -4   59.09    3.00
   1   1   4   54.59    3.30
  -1   1  -4   47.20    3.10
  -1   1  -4   60.79    3.80
   2  -1   4   86.39    4.40
  -2  -1  -4   88.69    5.10
  -2   1  -4   91.19    5.30
   2   1   4   89.59    4.90
  -2   1  -4   94.29    6.30
  -3  -1  -4   13.00    2.80
  -3   1  -4   11.80    2.80
   3   1   4    5.30    1.80
  -3   1  -4    6.80    3.60
  -4  -1  -4   24.70    4.20
  -4  -1  -4   13.20    4.80
  -4   1  -4   21.60    4.30
  -4   1  -4   18.30    5.50
   4  -2  -4    3.80    2.70
   4   2  -4    8.50    3.20
   3  -2  -4   20.20    3.50
  -3  -2   4   18.50    3.50
   3   2  -4   17.50    3.00
  -3   2   4   13.00    2.80
  -3   2   4   14.70    3.10
   2  -2  -4  215.48    9.70
  -2  -2   4  208.68    9.90
  -2   2   4  205.98    9.20
   2   2  -4  193.08    9.30
  -2   2   4  212.08   10.30
   1  -2  -4   37.30    2.60
  -1  -2   4   38.20    3.00
  -1   2   4   35.30    2.60
  -1   2   4   42.80    2.90
   1   2  -4   42.50    2.70
   0  -2  -4  344.07   12.70
   0   2  -4  333.17   13.10
   0   2   4  316.07   13.50
   0   2  -4  332.27   14.70
  -1  -2  -4 1138.69   43.50
   1  -2   4 1210.68   44.70
  -1   2  -4 1226.68   44.10
  -1   2  -4 1136.19   50.19
   1   2   4 1093.69   45.40
   2  -2   4   74.49    3.50
  -2  -2  -4   78.79    4.40
   2   2   4   69.79    4.50
  -2   2  -4   78.09    5.60
  -2   2  -4   62.99    4.50
  -3  -2  -4   26.20    3.70
  -3   2  -4   31.30    4.30
  -3   2  -4   23.90    5.10
   3   2   4   28.30    3.60
  -4  -2  -4   11.00    3.20
  -4   2  -4   16.20    4.10
  -4   2  -4   13.60    5.60
   4  -3  -4   15.70    3.90
   4   3  -4   11.60    3.20
  -3  -3   4   24.10    4.00
   3  -3  -4   23.70    3.90
  -3   3   4   26.30    4.20
   3   3  -4   23.90    3.50
  -2  -3   4  108.99    6.30
   2  -3  -4   93.99    5.70
  -2   3   4  106.69    5.30
   2   3  -4  100.79    5.50
  -2   3   4  113.09    6.40
   1  -3  -4   14.60    2.00
  -1  -3   4    9.00    2.00
  -1   3   4   13.50    2.10
  -1   3   4   11.30    1.60
   0  -3  -4   13.80    1.20
   0   3  -4   14.50    2.20
   0   3   4   17.70    2.00
   0   3   4   12.70    2.10
   0   3  -4   18.20    1.70
  -1  -3  -4    4.00    0.80
   1  -3   4    4.50    0.70
  -1   3  -4    2.90    1.30
   1   3   4    4.10    1.50
  -1   3  -4    5.40    1.90
  -2  -3  -4  167.88    7.60
   2   3   4  155.48    8.20
  -2   3  -4  167.58    8.40
  -2   3  -4  168.38    9.50
  -3  -3  -4    2.90    1.90
   3   3   4    1.90    2.00
  -3   3  -4    0.00    1.60
  -3   3  -4    1.90    3.60
  -4   3  -4   19.90    6.40
   4  -4  -4   14.40    3.90
   4   4  -4   15.30    3.50
  -3  -4   4    8.00    3.40
   3  -4  -4   16.30    3.40
   3   4  -4    9.70    2.50
  -3   4   4    6.90    3.20
  -2  -4   4  117.99    6.80
   2  -4  -4  110.59    6.40
  -2   4   4  110.49    7.00
   2   4  -4  117.59    5.90
  -1  -4   4    6.30    1.90
   1  -4  -4    6.90    1.50
  -1   4   4    6.90    1.50
  -1   4   4    8.50    1.90
   1   4  -4    6.10    1.40
   1   4  -4    7.90    1.80
   0  -4  -4    6.50    0.90
   0   4   4    3.70    1.70
   0   4  -4    5.30    1.70
   0   4   4    4.40    1.50
   1  -4   4  922.81   35.60
  -1  -4  -4  920.91   34.40
  -1   4  -4  977.10   41.00
   1   4   4  938.41   37.00
  -1   4  -4  876.11   35.60
  -2  -4  -4   47.00    3.00
   2   4   4   47.10    3.90
  -2   4  -4   42.50    5.10
  -2   4  -4   40.70    4.30
  -3  -4  -4   58.49    4.30
  -3   4  -4   52.89    6.90
   3   4   4   56.99    5.20
  -3   4  -4   61.19    6.20
  -4   4  -4   20.00    4.40
  -4   4  -4   24.40    6.80
   4  -5  -4   17.50    4.30
  -3  -5   4   71.39    6.50
   3  -5  -4   77.89    6.00
  -3   5   4   73.79    6.70
   3   5  -4   81.49    5.20
   2  -5  -4   24.00    3.20
  -2  -5   4   18.50    3.30
   2   5  -4   20.60    2.60
  -2   5   4   16.20    2.10
  -2   5   4   19.50    3.70
   1  -5  -4  577.44   22.40
  -1  -5   4  560.54   23.50
   1   5  -4  579.24   22.20
  -1   5   4  579.94   26.00
  -1   5   4  546.05   22.80
   1   5  -4  576.44   25.70
   0  -5  -4  130.49    5.30
   0   5   4  129.49    6.40
   0   5  -4  127.69    5.90
   0   5  -4  132.09    7.30
   0   5   4  129.19    7.40
   1  -5   4    6.00    1.00
  -1   5  -4    5.10    1.50
  -1   5  -4    6.20    2.00
   1   5   4    4.70    1.70
  -2  -5  -4   87.49    4.20
   2   5   4   79.09    5.40
  -2   5  -4   80.59    5.30
  -2   5  -4   82.09    6.50
   3   5   4   89.19    6.80
  -3   5  -4   94.79    8.20
  -3   5  -4   87.19    6.40
  -4   5  -4    6.10    3.10
  -4   5  -4    2.70    4.90
   4  -6  -4   10.40    4.10
   3  -6  -4   10.40    3.40
  -3  -6   4    1.60    3.10
  -3   6   4    4.40    3.50
  -2  -6   4   16.20    3.40
   2  -6  -4   18.60    3.00
  -2   6   4   19.50    3.90
   2   6  -4   18.30    2.40
   1  -6  -4  330.77   13.70
  -1  -6   4  319.97   14.70
  -1   6   4  324.77   13.90
  -1   6   4  336.67   16.40
   1   6  -4  337.97   16.00
   1   6  -4  331.47   13.40
   0   6   4  258.37   11.50
   0   6  -4  248.08   12.80
   0   6   4  267.67   13.10
   0   6   4  254.57   10.00
   0   6  -4  251.77   10.70
   1  -6   4   16.70    1.60
   1   6   4   20.40    2.90
  -1   6  -4   16.30    2.40
  -1   6  -4   14.30    3.00
  -2   6  -4   71.79    6.30
  -2   6  -4   77.09    5.30
   2   6   4   73.99    5.40
  -3   6  -4   19.60    3.80
  -3   6  -4   12.30    4.50
   3   6   4   16.30    3.90
  -4   6  -4   34.10    5.40
  -4   6  -4   28.00    7.20
   3  -7  -4    1.10    2.80
  -3  -7   4    6.00    3.60
  -3   7   4    3.30    3.60
   2  -7  -4  146.19    8.00
  -2  -7   4  151.88    9.10
  -2   7   4  160.08    9.90
  -1  -7   4   22.10    3.50
   1   7  -4   23.00    2.20
   1   7  -4   22.20    3.60
  -1   7   4   20.30    3.60
  -1   7   4   25.00    2.70
   0  -7   4  146.89    7.70
   0   7   4  161.48    8.00
   0   7   4  156.68    9.30
   0   7   4  159.48    6.40
   0   7  -4  165.08    9.20
   0   7  -4  153.08    7.10
  -1   7  -4   25.80    3.10
   1   7   4   22.40    3.10
  -1   7  -4   22.00    3.90
  -2   7  -4   82.49    5.60
  -2   7  -4   74.29    6.80
   2   7   4   78.19    6.10
  -3   7  -4    4.80    2.60
   3   7   4    5.90    3.10
  -3   7  -4    3.90    4.10
  -3   8   4    0.00    3.80
  -2  -8   4    0.00    2.80
  -2   8   4    0.00    2.70
  -1  -8   4   81.39    6.20
  -1   8   4   82.89    5.00
   1   8  -4   88.39    6.40
  -1   8   4   77.49    6.60
   0  -8   4   22.20    3.10
   0   8  -4   23.30    4.10
   0   8   4   19.90    3.80
   0   8   4   26.60    3.40
   0   8  -4   18.70    2.40
  -1   8  -4  235.98   13.00
  -1   8  -4  230.48   10.50
   1   8   4  218.28   11.30
  -2   8  -4    2.20    2.10
  -2   8  -4    0.10    2.80
   2   8   4    3.50    2.60
  -3   8  -4    2.70    4.30
   3   8   4   11.50    4.00
  -3   8  -4    1.80    2.40
  -3   9   4    0.00    4.40
  -3   9   4    5.50    2.80
  -2  -9   4   45.90    5.60
  -2   9   4   26.30    3.60
  -2   9   4   37.30    6.20
  -1  -9   4  119.49    7.50
  -1   9   4  107.69    8.40
   1   9  -4  111.09    7.90
   0  -9   4   72.19    5.10
   0   9   4   61.89    6.00
   0   9   4   62.59    4.90
   0   9  -4   60.49    5.80
  -1   9  -4    3.80    2.70
   1   9   4    2.60    2.20
  -1   9  -4    1.80    1.50
  -2   9  -4   13.00    3.00
   2   9   4   18.60    3.80
  -2   9  -4   11.60    4.40
   3   9   4   11.10    4.10
  -3   9  -4    4.00    3.10
  -3   9  -4    0.00    4.00
  -2 -10   4   17.90    4.40
  -2  10   4    1.30    3.80
  -1 -10   4   21.60    4.10
   1  10  -4   24.90    4.70
  -1  10   4   28.90    5.60
   0 -10   4   40.60    4.40
   0  10   4   39.50    6.00
   0  10   4   41.00    4.50
   0  10  -4   46.00    6.50
  -1  10  -4   15.80    4.30
   1  10   4   12.10    3.20
   2  10   4   29.50    4.80
  -2  10  -4   28.10    4.20
  -2  10  -4   19.90    4.90
  -2 -11   4    5.10    3.90
  -2  11   4    8.30    4.90
  -1 -11   4   87.89    7.10
  -1  11   4   77.59    7.80
   1  11  -4   69.69    6.90
   0  11   4    0.20    2.80
   0  11   4    1.70    2.10
   0  11  -4    4.10    3.40
   1  11   4    6.00    2.90
  -1  11  -4    7.30    3.80
   2  11   4   20.80    4.70
  -2  11  -4   16.10    5.30
   1  12  -4   65.89    8.30
  -1  12   4   85.69   10.40
   0  12   4   14.80    4.50
   0  12  -4   25.00    5.50
   1  12   4   53.89    6.90
  -1  12  -4   75.69    8.00
   0  13   4   30.20    6.50
   0  13  -4   30.10    6.40
   4   0  -5    0.60    2.80
  -3   0   5    3.10    2.30
   3   0  -5    3.60    2.20
  -2   0   5    1.30    1.80
   2   0  -5    0.00    1.40
  -2   0   5    1.60    1.20
   1   0  -5    0.60    1.10
  -1   0   5    0.00    1.40
   0   0   5    0.10    1.10
   0   0  -5    0.00    0.80
  -1   0  -5    0.20    0.90
   1   0   5    0.00    0.30
   2   0   5    1.10    1.20
  -2   0  -5    0.00    1.30
   3   0   5    0.10    1.60
  -3   0  -5    0.00    1.70
  -4   0  -5   11.00    4.70
   4  -1  -5    7.20    3.30
   4   1  -5    7.40    3.30
   3  -1  -5  132.19    7.80
  -3  -1   5  137.09    8.30
   3   1  -5  148.59    7.90
  -3   1   5  126.29    7.80
  -2  -1   5  475.35   21.40
   2  -1  -5  469.35   20.00
  -2  -1   5  494.15   20.50
  -2   1   5  499.65   21.70
   2   1  -5  477.35   19.90
  -2   1   5  514.45   20.30
  -1  -1   5  122.49    6.40
   1  -1  -5  129.89    6.20
  -1   1   5  138.39    6.20
   1   1  -5  129.99    6.10
  -1   1   5  142.89    6.30
   0  -1   5    2.80    1.10
   0  -1  -5    2.10    1.00
   0   1  -5    1.80    0.80
   0   1   5    2.30    1.20
   0   1  -5    2.40    1.00
  -1  -1  -5  118.59    5.20
   1  -1   5  116.19    5.10
  -1   1  -5  105.89    5.40
   1   1   5  111.59    5.50
  -2  -1  -5    1.00    1.50
   2  -1   5    0.40    1.00
   2   1   5    0.00    1.00
  -2   1  -5    0.00    2.00
  -2   1  -5    1.00    1.70
  -3  -1  -5  253.77   12.70
  -3   1  -5  304.27   13.40
  -3   1  -5  271.87   15.50
   3   1   5  275.27   12.70
  -4  -1  -5    7.80    2.90
  -4  -1  -5    4.30    4.20
  -4   1  -5    2.00    2.50
  -4   1  -5    4.70    4.70
   4  -2  -5    4.30    2.80
   4   2  -5    2.10    2.70
   3  -2  -5   21.00    3.60
  -3  -2   5   15.00    3.30
  -3   2   5   17.60    3.10
   3   2  -5   19.80    3.40
  -3   2   5   15.70    3.00
  -2  -2   5    1.90    2.00
   2  -2  -5    3.30    1.70
  -2   2   5    0.30    1.40
  -2   2   5    2.50    1.60
   2   2  -5    4.30    1.80
  -1  -2   5  105.59    5.60
   1  -2  -5  110.59    5.40
   1   2  -5  111.79    5.40
  -1   2   5  109.29    5.30
  -1   2   5  109.29    5.60
   0  -2   5   99.79    4.80
   0  -2  -5  102.19    4.30
   0   2   5   96.39    4.90
   0   2  -5   94.39    4.60
   0   2  -5   99.09    5.10
  -1  -2  -5  529.75   20.90
   1  -2   5  552.04   21.40
  -1   2  -5  542.95   24.50
   1   2   5  542.15   22.10
  -1   2  -5  568.34   21.60
  -2  -2  -5    0.00    1.30
   2  -2   5    0.00    0.80
  -2   2  -5    2.60    2.40
   2   2   5    0.70    1.40
  -2   2  -5    0.50    1.60
  -3  -2  -5    4.50    2.20
  -3   2  -5    2.90    2.30
   3   2   5    3.80    2.00
  -3   2  -5    3.70    3.80
  -4  -2  -5    1.40    2.40
  -4   2  -5   14.70    5.70
  -4   2  -5    4.20    3.20
   4  -3  -5   70.59    6.40
   4   3  -5   60.79    6.50
  -3  -3   5    1.00    2.80
   3  -3  -5    2.60    2.40
   3   3  -5    1.90    2.10
  -3   3   5    0.00    2.40
  -2  -3   5  237.68   11.50
   2  -3  -5  215.98   10.80
   2   3  -5  252.07   10.80
  -2   3   5  261.27   12.10
  -2   3   5  238.38   10.50
   1  -3  -5    2.70    1.30
  -1  -3   5    6.20    1.80
   1   3  -5    4.50    1.50
   1   3  -5    4.10    1.30
  -1   3   5    5.60    1.60
  -1   3   5    6.80    1.50
   0  -3  -5   99.39    4.10
   0   3  -5   87.19    4.50
   0   3  -5   93.99    5.20
   0   3   5   86.09    4.80
  -1  -3  -5   96.79    4.10
   1  -3   5   94.39    4.10
  -1   3  -5   91.49    4.90
  -1   3  -5   96.39    5.80
   1   3   5   89.19    5.00
  -2  -3  -5  363.66   14.60
  -2   3  -5  305.77   15.10
  -2   3  -5  388.26   17.80
   2   3   5  365.16   15.70
  -3  -3  -5    4.10    1.90
  -3   3  -5    0.00    3.40
  -3   3  -5    3.50    2.50
   3   3   5    1.60    2.10
  -4   3  -5  123.59   11.60
  -4   3  -5  132.29    8.90
   4  -4  -5    7.80    3.60
   4   4  -5    0.90    2.60
  -3  -4   5   40.30    4.90
   3  -4  -5   35.60    4.70
  -3   4   5   33.80    4.80
   3   4  -5   41.50    4.30
  -2  -4   5  205.28   10.50
   2  -4  -5  204.78    9.90
  -2   4   5  218.78   11.10
   1  -4  -5   98.09    4.80
  -1  -4   5   93.09    5.40
  -1   4   5   92.59    5.60
   1   4  -5   88.99    4.70
   1   4  -5   96.29    5.30
  -1   4   5   89.39    4.80
   0  -4  -5  408.66   14.80
   0   4   5  374.36   16.00
   0   4   5  372.06   17.90
   0   4  -5  390.06   17.70
   0   4  -5  380.96   15.40
   1  -4   5  137.79    5.80
  -1  -4  -5  138.39    5.50
  -1   4  -5  137.19    7.80
  -1   4  -5  147.59    6.80
   1   4   5  133.39    7.00
  -2  -4  -5   32.40    2.50
  -2   4  -5   35.00    4.80
   2   4   5   37.10    4.00
  -2   4  -5   34.60    4.00
   3   4   5   36.40    4.60
  -3   4  -5   32.00    4.40
  -3   4  -5   34.80    6.10
  -4   4  -5    1.40    5.10
  -4   4  -5   11.00    3.70
   4  -5  -5    4.20    3.60
  -4  -5   5    4.80    4.40
   3  -5  -5   32.30    4.50
  -3  -5   5   31.20    4.70
  -3   5   5   20.80    4.30
   3   5  -5   23.90    3.30
  -2  -5   5   53.49    4.80
   2  -5  -5   46.40    4.10
  -2   5   5   50.99    4.90
   2   5  -5   53.29    3.80
  -2   5   5   54.39    3.70
  -1  -5   5  232.18   11.10
   1  -5  -5  250.27   10.40
   1   5  -5  240.48   10.30
   1   5  -5  245.58   11.90
  -1   5   5  232.58   10.50
  -1   5   5  250.97   12.30
   0  -5  -5   96.69    4.00
   0   5   5   84.89    5.00
   0   5   5   89.09    5.70
   0   5  -5   90.39    5.60
   1  -5   5   57.99    3.00
   1   5   5   62.39    4.20
  -1   5  -5   56.79    4.70
  -1   5  -5   63.29    4.00
  -2   5  -5  198.48    9.90
  -2   5  -5  208.18   11.70
   2   5   5  203.68   10.30
  -3   5  -5    3.20    3.80
  -3   5  -5    5.30    2.50
   3   5   5    3.70    2.60
   4   5   5   31.20    5.30
  -4   5  -5   17.70    6.50
  -4   5  -5   36.70    5.50
   4  -6  -5   11.70    4.20
   3  -6  -5    0.00    2.50
  -3  -6   5    3.60    3.70
  -3   6   5    3.20    3.40
   2  -6  -5   60.89    4.50
  -2  -6   5   56.69    5.30
  -2   6   5   52.49    5.20
   2   6  -5   60.39    3.90
   1  -6  -5   45.70    3.20
  -1  -6   5   49.30    4.30
   1   6  -5   45.20    4.10
  -1   6   5   41.70    3.40
   1   6  -5   47.30    3.20
  -1   6   5   43.90    4.30
   0   6  -5  109.19    5.40
   0   6   5  111.19    7.00
   0   6  -5  112.99    6.80
   0   6   5  107.29    6.00
   1  -6   5  351.56   14.10
  -1   6  -5  367.76   14.90
  -1   6  -5  331.57   17.20
   1   6   5  349.57   15.60
  -2   6  -5   94.99    6.00
  -2   6  -5   89.39    7.20
   2   6   5   92.99    6.30
  -3   6  -5    0.00    3.60
  -3   6  -5    2.90    2.30
   3   6   5    0.00    2.40
   4   6   5    6.60    4.00
  -4   6  -5   13.50    3.90
  -4   6  -5    1.30    5.20
  -3  -7   5   36.70    5.60
   3  -7  -5   39.00    5.30
  -3   7   5   27.40    5.50
  -2  -7   5   13.20    3.50
   2  -7  -5   17.10    3.00
  -2   7   5   15.00    4.10
  -1  -7   5   20.30    3.30
   1  -7  -5   16.70    2.40
  -1   7   5   14.80    3.50
  -1   7   5   14.80    2.40
   1   7  -5   17.70    3.40
   1   7  -5   12.10    2.00
   0  -7   5   32.70    3.30
   0   7   5   41.60    3.90
   0   7  -5   33.90    4.20
   0   7   5   25.60    4.00
   0   7   5   24.30    1.60
   0   7  -5   28.40    2.90
  -1   7  -5   12.00    2.30
   1   7   5    9.50    2.50
  -1   7  -5    5.90    2.40
  -2   7  -5    0.00    2.80
   2   7   5    8.00    2.70
  -2   7  -5    6.90    2.60
  -3   7  -5   19.50    5.60
   3   7   5   26.50    4.90
  -3   7  -5   28.80    4.50
  -3  -8   5   12.50    4.20
  -3   8   5    4.70    4.30
  -2  -8   5    4.00    3.00
   2  -8  -5    5.50    2.40
  -2   8   5    1.70    3.20
  -1  -8   5  334.37   15.40
   1   8  -5  327.57   16.70
  -1   8   5  334.87   17.20
  -1   8   5  320.07   14.30
   0  -8   5   43.10    4.10
   0   8   5   40.90    5.30
   0   8  -5   37.50    3.10
   0   8   5   48.30    4.50
   0   8  -5   39.60    5.00
  -1   8  -5  365.16   18.50
   1   8   5  347.57   16.30
  -1   8  -5  365.26   15.50
   2   8   5   56.59    6.00
  -2   8  -5   41.00    6.40
  -2   8  -5   54.99    5.60
  -3   8  -5    0.70    4.20
  -3   8  -5    0.00    2.00
   3   8   5    1.30    3.20
  -3   9   5    4.60    4.40
  -2  -9   5   81.99    7.20
  -2   9   5   73.49    7.70
  -1  -9   5    9.00    3.20
   1   9  -5    5.20    2.90
  -1   9   5   12.80    4.00
   0  -9   5   33.20    3.90
   0   9   5   34.10    4.00
   0   9  -5   32.90    5.20
   0   9   5   32.20    5.20
   1   9   5  294.97   14.10
  -1   9  -5  285.27   16.00
   2   9   5  180.78   10.80
  -2   9  -5  186.88   12.30
  -2   9  -5  195.08   10.10
  -3   9  -5   18.00    4.20
  -3   9  -5   14.90    5.50
   3   9   5   13.60    4.60
  -2 -10   5   82.89    7.60
  -2  10   5   73.09    7.90
  -1 -10   5   15.80    3.80
  -1  10   5   11.30    4.50
   1  10  -5    7.80    3.70
   0 -10   5   42.50    4.70
   0  10  -5   45.10    6.40
   0  10   5   46.90    4.90
   0  10   5   52.49    6.80
  -1  10  -5    0.00    1.70
  -1  10  -5    0.00    2.70
   1  10   5    0.00    2.10
  -2  10  -5   55.29    5.00
   2  10   5   58.49    6.70
  -2  10  -5   36.50    6.10
  -2 -11   5    4.40    3.90
  -2  11   5    0.40    4.20
  -1 -11   5   36.40    5.20
  -1  11   5   32.40    6.40
   1  11  -5   29.00    5.40
   0  11   5   14.60    4.50
   0  11  -5   12.50    4.30
   0  11   5   12.60    3.00
   1  11   5   25.40    4.50
  -1  11  -5   23.40    5.10
   2  11   5   36.00    5.90
  -2  11  -5   34.00    6.40
  -1 -12   5   44.70    6.40
  -1  12   5   35.90    7.20
   1  12  -5   27.80    5.50
   0  12  -5   14.60    4.90
   0  12   5   20.90    5.40
  -1  12  -5  110.19    9.60
   1  12   5   94.89    8.20
   4   0  -6    0.00    2.70
   3   0  -6  103.49    6.60
  -3   0   6  106.79    7.30
   2   0  -6 1792.32   70.79
  -2   0   6 1994.00   73.09
  -2   0   6 1816.82   79.19
  -1   0   6   39.70    3.00
   1   0  -6   33.30    2.60
   0   0   6  107.09    5.20
   0   0  -6  112.49    5.10
   1   0   6  252.87   10.60
  -2   0  -6   80.99    4.90
   2   0   6   80.29    4.50
   3   0   6    4.40    1.80
  -3   0  -6    3.40    2.40
  -4   0  -6  125.29    8.30
  -4   0  -6  127.59   10.20
   4  -1  -6   13.90    3.80
   4   1  -6   12.20    3.80
   3  -1  -6   30.10    3.90
  -3   1   6   22.90    3.70
  -2  -1   6  198.98    9.90
   2  -1  -6  230.38   10.30
  -2  -1   6  230.48   10.60
   2   1  -6  203.18   10.00
  -2   1   6  233.58   10.30
  -2   1   6  235.28   10.40
  -1  -1   6   14.90    2.30
   1  -1  -6   24.10    2.60
  -1   1   6   18.50    1.60
   1   1  -6   20.10    2.40
  -1   1   6   19.80    2.20
   0  -1  -6    5.10    1.40
   0  -1   6    3.00    1.30
   0   1  -6    5.80    1.40
   0   1   6    4.10    1.30
   0   1  -6    8.10    1.30
  -1  -1  -6   43.40    2.70
   1  -1   6   49.70    2.70
  -1   1  -6   38.70    2.80
   1   1   6   41.80    3.00
  -2  -1  -6  177.98    8.30
   2  -1   6  173.18    7.90
  -2   1  -6  186.58   10.30
  -2   1  -6  179.78    8.60
   2   1   6  170.38    8.30
  -3  -1  -6   27.10    3.80
  -3   1  -6   33.40    4.30
  -3   1  -6   27.30    5.30
   3   1   6   17.90    2.90
  -4  -1  -6   16.00    5.10
  -4  -1  -6   19.20    3.70
  -4   1  -6   11.80    5.20
  -4   1  -6   25.10    4.50
  -4  -2   6    1.50    3.50
   4  -2  -6    0.00    2.80
   4   2  -6    2.90    2.90
  -3  -2   6   69.09    5.80
   3  -2  -6   75.29    5.50
  -3   2   6   63.99    5.30
   3   2  -6   68.69    5.10
  -2  -2   6  267.77   12.60
   2  -2  -6  267.97   12.30
   2   2  -6  286.97   12.20
  -2   2   6  266.67   12.00
  -2   2   6  280.37   13.00
  -1  -2   6   57.29    3.80
   1  -2  -6   58.19    3.50
  -1   2   6   56.39    3.40
  -1   2   6   55.49    3.50
   1   2  -6   52.09    3.40
   0  -2  -6    0.00    0.90
   0  -2   6    0.00    1.20
   0   2  -6    0.60    1.20
   0   2   6    0.00    1.10
   0   2  -6    0.00    1.00
   1  -2   6  601.34   23.60
  -1  -2  -6  614.24   23.00
  -1   2  -6  646.74   27.00
   1   2   6  585.44   24.20
  -1   2  -6  555.44   23.50
  -2  -2  -6  210.18    9.10
   2  -2   6  202.48    8.50
   2   2   6  195.28    9.50
  -2   2  -6  205.18   11.20
  -2   2  -6  186.08    9.40
  -3  -2  -6   45.20    4.20
   3   2   6   44.60    4.60
  -3   2  -6   48.80    5.30
  -3   2  -6   35.20    6.10
  -4  -2  -6    3.60    2.30
  -4   2  -6    0.00    5.30
  -4   2  -6    9.10    3.30
   4  -3  -6   25.10    4.50
   4   3  -6   21.30    4.10
   3  -3  -6    0.00    2.40
  -3  -3   6    1.30    2.90
   3   3  -6    0.90    1.90
  -2  -3   6    0.20    1.80
   2  -3  -6    1.90    1.60
  -2   3   6    1.90    1.80
  -2   3   6    0.40    1.50
   2   3  -6    2.00    1.60
  -1  -3   6    0.00    1.50
   1  -3  -6    0.00    1.20
   1   3  -6    0.30    1.30
  -1   3   6    0.40    1.40
  -1   3   6    2.90    1.40
   1   3  -6    0.10    1.10
   0  -3  -6   67.89    3.20
   0  -3   6   61.89    3.80
   0   3  -6   66.39    4.10
   0   3   6   62.89    3.90
   0   3  -6   68.79    3.70
   1  -3   6   73.19    3.50
  -1  -3  -6   76.69    3.50
   1   3   6   66.29    4.40
  -1   3  -6   79.19    5.00
  -1   3  -6   77.39    4.30
  -2  -3  -6    4.30    1.50
   2  -3   6    6.20    0.90
  -2   3  -6    5.70    2.00
   2   3   6    6.40    2.00
  -2   3  -6    5.90    2.80
  -3  -3  -6   16.70    2.90
  -3   3  -6   11.40    4.30
  -3   3  -6   23.50    3.90
   3   3   6   18.10    3.30
  -4   3  -6    6.20    3.20
   4   3   6    7.10    3.30
  -4   3  -6   11.00    5.50
   4  -4  -6    3.50    3.00
   4   4  -6    1.00    2.50
   3  -4  -6   88.59    6.40
  -3  -4   6   99.99    7.10
   3   4  -6   97.09    6.10
  -3   4   6   82.29    6.70
  -2  -4   6    5.50    2.50
   2  -4  -6    6.00    2.10
  -2   4   6    1.90    1.60
  -2   4   6    5.80    2.30
   2   4  -6    2.90    1.70
   1  -4  -6  111.69    5.40
  -1  -4   6  103.29    5.90
   1   4  -6  105.09    5.70
  -1   4   6  101.39    5.40
  -1   4   6  102.19    6.10
   0  -4  -6   35.90    2.20
   0   4   6   35.10    3.00
   0   4  -6   40.30    2.70
   0   4  -6   37.60    3.20
   1  -4   6    0.20    0.80
  -1  -4  -6    1.00    0.70
  -1   4  -6    1.50    1.20
   1   4   6    0.40    1.30
  -1   4  -6    0.00    1.70
  -2  -4  -6  184.68    7.90
   2   4   6  175.48    9.10
  -2   4  -6  182.58   10.70
  -2   4  -6  174.68    9.00
   3   4   6    0.00    2.00
  -3   4  -6    2.50    2.20
  -3   4  -6    3.10    4.00
   4   4   6    8.80    3.40
  -4   4  -6   17.40    6.40
  -4   4  -6    6.00    3.00
   4  -5  -6    0.00    2.90
  -4  -5   6    0.00    3.70
   3  -5  -6   55.49    6.00
  -3  -5   6   51.99    5.90
  -3   5   6   48.00    5.80
  -2  -5   6  182.18    9.90
   2  -5  -6  179.78    9.20
   2   5  -6  199.98    9.00
  -2   5   6  187.48   10.40
  -2   5   6  185.18    8.80
  -1  -5   6  105.19    6.20
   1  -5  -6  104.09    5.40
   1   5  -6  112.59    6.30
  -1   5   6  108.29    6.70
  -1   5   6  109.79    5.70
   1   5  -6  111.79    5.60
   0  -5  -6    5.40    1.00
   0   5   6    3.10    1.70
   0   5  -6    6.40    2.00
   0   5   6    7.00    1.90
   0   5  -6    4.50    1.50
   1  -5   6  525.05   20.50
  -1   5  -6  500.75   24.10
  -1   5  -6  548.25   21.10
   1   5   6  501.85   21.80
  -2   5  -6   16.70    3.60
  -2   5  -6   19.00    3.20
   2   5   6   15.70    3.10
   3   5   6  252.67   12.40
  -3   5  -6  249.18   12.30
  -3   5  -6  194.28   14.10
  -4   5  -6    4.50    5.90
  -4   5  -6    1.80    3.00
   4  -6  -6   13.10    4.10
  -3  -6   6   12.70    4.00
   3  -6  -6   12.40    3.40
  -3   6   6    7.40    3.70
   2  -6  -6  229.98   10.90
  -2  -6   6  233.98   11.90
  -2   6   6  234.58   12.60
   2   6  -6  219.38   10.30
   1  -6  -6    4.50    1.50
  -1  -6   6    5.70    2.40
   1   6  -6    6.90    1.80
  -1   6   6    3.80    1.80
   1   6  -6    5.40    2.20
  -1   6   6    6.20    2.50
   0  -6  -6  410.86   15.30
   0   6  -6  395.76   18.90
   0   6   6  385.66   19.10
   0   6   6  389.06   16.90
   1  -6   6   20.60    2.00
   1   6   6   20.70    2.90
  -1   6  -6   22.00    2.90
  -1   6  -6   25.30    3.80
   2   6   6   24.00    3.70
  -2   6  -6   29.60    4.10
  -2   6  -6   21.60    4.40
  -3   6  -6    8.20    3.00
  -3   6  -6    7.40    4.50
   3   6   6    9.00    3.20
   3  -7  -6   18.80    3.90
  -3  -7   6   20.30    4.70
  -3   7   6   10.20    4.20
  -2  -7   6   20.20    4.10
   2  -7  -6   20.70    3.30
  -2   7   6   22.90    4.50
  -1  -7   6    4.40    2.60
   1  -7  -6   11.30    2.00
  -1   7   6   10.00    3.20
   1   7  -6    0.50    1.40
   1   7  -6    7.90    2.70
  -1   7   6    5.40    2.00
   0  -7   6  230.78   10.70
   0   7  -6  224.98   10.20
   0   7   6  240.58   11.10
   0   7   6  234.18   12.70
   0   7  -6  237.98   12.40
  -1   7  -6   69.19    4.40
   1   7   6   63.29    4.90
  -1   7  -6   55.19    5.30
  -2   7  -6  176.68    9.20
   2   7   6  157.18    9.20
  -3   7  -6   44.40    7.20
   3   7   6   60.59    6.90
  -3   7  -6   59.29    6.40
   3  -8  -6   33.80    5.00
  -3  -8   6   33.00    6.30
  -3   8   6   20.60    5.20
  -2  -8   6   15.30    4.10
   2  -8  -6   15.30    2.90
  -2   8   6   24.20    4.90
   1  -8  -6    1.90    1.50
  -1  -8   6    4.40    2.70
   1   8  -6    0.00    2.10
  -1   8   6    1.70    2.80
  -1   8   6    5.30    2.00
   0  -8   6    4.60    2.20
   0   8  -6    3.20    2.60
   0   8   6    0.70    2.50
   0   8  -6    2.30    1.50
   0   8   6    2.50    2.00
  -1   8  -6   70.19    4.70
   1   8   6   68.19    5.40
  -1   8  -6   69.29    6.20
  -2   8  -6   63.39    5.00
   2   8   6   62.99    5.70
  -2   8  -6   64.99    6.70
  -3   8  -6   31.60    6.50
  -3   8  -6   30.00    4.90
   3   8   6   34.10    5.90
  -3   9   6   32.30    6.70
  -2  -9   6   62.69    6.80
  -2   9   6   65.39    7.80
  -1  -9   6   10.10    3.40
   1   9  -6   15.70    3.70
  -1   9   6   18.00    4.30
   0  -9   6   89.59    5.80
   0   9  -6   79.69    4.90
   0   9   6   79.09    5.60
   0   9   6   80.29    7.00
   0   9  -6   69.39    6.40
  -1   9  -6   20.70    4.50
   1   9   6   22.90    4.00
  -1   9  -6   23.30    3.30
  -2   9  -6    5.70    3.70
   2   9   6    1.60    2.80
  -2   9  -6    3.30    2.40
  -3   9  -6   51.99    6.20
  -3   9  -6   36.40    7.30
   3   9   6   55.49    7.40
  -2  10   6    0.00    3.60
  -1 -10   6    4.00    3.10
   1  10  -6    2.20    3.00
  -1  10   6    4.50    3.70
   0  10   6   88.19    7.40
   0  10   6   73.79    5.70
   0  10  -6   73.79    6.80
  -1  10  -6    1.50    3.10
  -1  10  -6    4.30    1.80
   1  10   6    4.40    2.60
  -2  10  -6   57.49    5.10
  -2  10  -6   32.90    6.20
   2  10   6   66.59    7.10
  -2 -11   6    1.30    4.00
  -2  11   6    0.00    4.00
  -1 -11   6   14.00    4.20
  -1  11   6    9.20    4.70
   1  11  -6   19.00    4.80
   0  11  -6    0.00    3.10
   0  11   6    4.80    3.50
   0  11   6    0.00    2.20
   1  11   6  107.49    7.50
  -1  11  -6  101.39    8.90
  -2  11  -6    2.70    3.90
  -2  11  -6    6.20    2.80
   2  11   6    6.10    3.70
  -1 -12   6   39.80    5.80
   1  12  -6   45.00    6.70
  -1  12   6   51.79    8.00
   0  12  -6    2.00    3.50
   1  12   6    2.10    2.80
  -1  12  -6    1.80    3.70
   4   0  -7    0.00    2.30
  -3   0   7    1.40    2.50
   3   0  -7    1.30    1.90
   2   0  -7    4.30    1.90
  -2   0   7    2.40    1.00
  -2   0   7    4.60    2.20
   1   0  -7    0.00    1.10
  -1   0   7    0.00    1.40
   0   0  -7    0.00    1.20
   0   0   7    0.00    1.30
   1   0   7    1.80    1.20
  -1   0  -7    0.00    0.90
  -2   0  -7    1.50    1.60
   2   0   7    0.90    1.30
  -3   0  -7    1.20    2.10
   3   0   7    0.00    1.40
  -4   0  -7    0.00    4.50
  -4   0  -7    8.80    2.90
   4  -1  -7   12.10    3.70
   4   1  -7   16.70    3.90
   3  -1  -7    9.80    2.80
  -3  -1   7    8.60    3.50
  -3   1   7    9.70    3.10
   3   1  -7    8.70    2.80
   2  -1  -7  309.57   13.40
  -2  -1   7  284.57   13.10
  -2  -1   7  303.87   13.70
  -2   1   7  306.17   13.30
   2   1  -7  302.87   13.30
  -2   1   7  303.07   13.60
  -1  -1   7  329.17   14.80
   1  -1  -7  364.06   14.50
   1   1  -7  373.16   14.50
  -1   1   7  343.17   14.70
   0  -1  -7   19.70    1.90
   0  -1   7   21.60    2.20
   0   1   7   24.80    2.40
   0   1  -7   23.10    2.50
   1  -1   7  959.10   36.40
  -1  -1  -7 1003.70   35.50
   1   1   7  930.81   36.70
  -1   1  -7  827.22   35.60
   2  -1   7   18.20    2.20
  -2  -1  -7   18.60    2.60
  -2   1  -7   21.10    3.00
   2   1   7   19.30    2.60
  -3  -1  -7   67.39    5.10
  -3   1  -7   69.89    5.40
  -3   1  -7   68.59    7.00
   3   1   7   62.49    4.70
  -4  -1  -7   64.39    5.50
  -4  -1  -7   37.50    6.90
  -4   1  -7   52.89    6.30
  -4   1  -7   51.89    7.90
   4  -2  -7    1.20    3.10
   4   2  -7    2.00    2.30
  -3  -2   7  230.88   11.40
   3  -2  -7  210.78   10.80
   3   2  -7  184.78   10.30
  -3   2   7  209.18   10.60
   2  -2  -7  100.69    5.90
  -2  -2   7  109.19    6.50
   2   2  -7   97.69    5.80
  -2   2   7  106.99    5.80
  -2   2   7  108.29    6.00
  -1  -2   7    0.30    1.50
   1  -2  -7    0.80    1.30
  -1  -2   7    0.50    0.60
  -1   2   7    1.50    1.10
  -1   2   7    1.10    1.40
   1   2  -7    1.50    1.40
   1   2  -7    0.20    0.70
   0  -2  -7    7.20    1.40
   0  -2   7    4.70    1.50
   0   2  -7    5.50    1.40
   0   2   7    5.40    1.70
   0   2  -7    7.00    1.60
   1  -2   7   13.80    1.50
  -1  -2  -7   12.80    1.60
  -1   2  -7   13.70    2.40
  -1   2  -7   12.40    2.00
   1   2   7   13.10    2.10
  -2  -2  -7    1.70    1.40
   2  -2   7    2.80    1.10
   2   2   7    0.90    1.50
  -2   2  -7    0.00    2.30
  -2   2  -7    3.30    1.80
  -3  -2  -7   49.70    4.10
   3   2   7   42.70    4.20
  -3   2  -7   39.70    4.90
  -3   2  -7   48.10    6.40
  -4  -2  -7   16.90    3.50
  -4   2  -7   20.10    6.20
  -4   2  -7   23.80    4.50
   4  -3  -7   24.00    5.00
   4   3  -7   16.00    3.70
  -3  -3   7    8.90    3.20
   3  -3  -7    6.90    3.00
   3   3  -7   14.30    3.00
  -2  -3   7  128.39    7.30
   2  -3  -7  126.59    6.90
   2   3  -7  117.59    6.70
  -2   3   7  131.09    7.10
  -2   3   7  122.89    6.60
  -1  -3   7   25.10    2.90
   1  -3  -7   26.40    2.40
  -1   3   7   26.60    2.70
   1   3  -7   29.00    2.70
   1   3  -7   26.50    2.20
  -1   3   7   25.20    2.60
   0  -3   7 1942.71   75.09
   0  -3  -7 1927.81   72.19
   0   3  -7 1981.70   82.69
   0   3  -7 1937.01   72.79
   0   3   7 1900.51   75.29
  -1  -3  -7    1.00    0.90
   1  -3   7    2.30    1.00
   1   3   7    0.10    1.40
  -1   3  -7    2.50    1.70
  -1   3  -7    0.10    1.10
  -2  -3  -7   90.99    4.90
   2  -3   7   85.19    4.10
   2   3   7   86.89    5.50
  -2   3  -7  105.99    7.20
  -2   3  -7   91.39    5.60
  -3  -3  -7   45.20    4.40
  -3   3  -7   47.60    5.40
   3   3   7   40.90    4.80
  -3   3  -7   31.70    6.20
  -4   3  -7   14.80    6.20
  -4   3  -7    7.40    3.30
   4  -4  -7   23.30    4.60
   4   4  -7   17.10    3.70
  -3  -4   7    7.80    3.30
   3  -4  -7    9.30    3.00
   3   4  -7    9.10    2.70
   2  -4  -7   41.20    3.60
  -2  -4   7   42.90    4.50
   2   4  -7   44.60    3.70
  -2   4   7   43.00    3.70
  -2   4   7   40.30    3.90
   1  -4  -7  104.99    5.20
  -1  -4   7   94.19    5.70
  -1   4   7   93.39    5.90
   1   4  -7   95.59    5.30
   1   4  -7  103.29    5.50
  -1   4   7   94.69    5.40
   0  -4  -7    2.90    1.00
   0  -4   7    3.40    1.30
   0   4  -7    2.10    1.60
   0   4  -7    3.80    1.40
   0   4   7    2.20    1.60
   1  -4   7  428.56   17.60
  -1  -4  -7  440.76   16.90
  -1   4  -7  448.46   20.70
  -1   4  -7  453.85   18.20
   1   4   7  438.86   18.70
  -2  -4  -7   78.29    4.40
  -2   4  -7   87.09    5.50
   2   4   7   88.09    5.60
  -2   4  -7   86.39    6.80
  -3   4  -7   21.90    3.90
  -3   4  -7   21.40    5.50
   3   4   7   26.30    4.10
  -4   4  -7   89.59    7.40
   4   4   7   73.89    6.90
  -4   4  -7   81.19   10.60
   4  -5  -7    7.60    3.80
   3  -5  -7    8.60    3.00
  -3  -5   7    6.70    3.40
   3   5  -7    6.90    2.40
   2  -5  -7  106.69    6.20
  -2  -5   7  104.89    7.10
  -2   5   7  108.49    7.20
  -2   5   7  113.09    6.20
   1  -5  -7  135.79    6.70
  -1  -5   7  139.29    7.60
  -1   5   7  149.19    8.20
  -1   5   7  138.09    7.10
   1   5  -7  143.79    7.60
   0  -5  -7   48.90    2.60
   0   5   7   41.40    3.60
   0   5  -7   45.10    3.90
   0   5  -7   48.50    3.40
   1  -5   7   26.60    2.10
  -1  -5  -7   27.40    1.60
  -1   5  -7   36.60    4.40
  -1   5  -7   32.30    3.00
   1   5   7   32.10    3.60
  -2   5  -7    4.10    2.20
  -2   5  -7    2.90    2.60
   2   5   7    2.90    2.20
  -3   5  -7  137.69    8.70
   3   5   7  156.08    9.20
  -3   5  -7  145.99   11.40
  -4   5  -7    6.20    3.70
   4   5   7    0.10    2.90
  -4   5  -7    0.00    5.20
   3  -6  -7   17.60    3.80
  -3  -6   7   16.70    4.30
  -2  -6   7   75.09    6.30
   2  -6  -7   84.09    5.40
  -2   6   7   75.79    6.30
   2   6  -7   74.59    4.90
  -1  -6   7  146.99    8.20
   1  -6  -7  148.69    7.10
   1   6  -7  151.38    8.40
  -1   6   7  144.29    8.80
  -1   6   7  155.38    7.70
   1   6  -7  157.98    7.50
   0  -6   7    6.20    1.50
   0  -6  -7   12.40    1.40
   0   6   7   13.50    2.60
   0   6  -7   15.90    2.30
   0   6  -7   18.10    3.10
   1  -6   7   20.00    2.00
   1   6   7   18.10    3.00
  -1   6  -7   14.70    3.20
  -1   6  -7   23.90    3.10
  -2   6  -7   62.49    6.20
  -2   6  -7   66.49    5.00
   2   6   7   68.19    5.50
   3   6   7   14.80    3.80
  -3   6  -7   11.90    4.80
  -3   6  -7   13.90    3.60
   3  -7  -7    6.20    3.20
  -3  -7   7    6.50    3.90
  -3   7   7    2.60    3.60
  -2  -7   7   15.40    3.80
   2  -7  -7   16.60    3.20
  -2   7   7   16.10    4.00
   2   7  -7   15.00    2.70
  -1  -7   7   51.49    5.00
   1  -7  -7   48.10    3.40
   1   7  -7   46.30    4.40
  -1   7   7   44.60    4.00
  -1   7   7   48.40    5.60
   1   7  -7   45.80    3.60
   0  -7   7   35.30    3.30
   0   7  -7   41.40    4.80
   0   7   7   35.10    3.80
   0   7   7   29.30    4.40
  -1   7  -7  141.69    9.00
   1   7   7  143.89    8.10
  -1   7  -7  140.19    7.40
   2   7   7   14.30    3.20
  -2   7  -7    5.40    3.20
  -2   7  -7   15.60    3.10
  -3   7  -7   34.40    6.70
  -3   7  -7   59.19    6.40
   3   7   7   57.99    6.70
   3  -8  -7   63.29    6.50
  -3  -8   7   55.19    7.30
  -3   8   7   53.19    7.60
   2  -8  -7   25.20    3.60
  -2  -8   7   25.90    4.60
  -2   8   7   25.60    5.00
  -1  -8   7   84.59    6.30
   1  -8  -7   75.39    4.60
   1   8  -7   70.49    4.60
  -1   8   7   74.99    5.20
   1   8  -7   79.49    6.10
  -1   8   7   69.59    6.70
   0  -8   7    2.20    2.00
   0   8  -7    2.00    1.60
   0   8   7    2.60    2.10
   0   8  -7    2.90    2.30
   0   8   7    0.00    2.30
   1   8   7   23.00    3.90
  -1   8  -7   22.40    4.20
  -1   8  -7   21.10    3.30
  -2   8  -7   20.50    3.60
   2   8   7   17.90    3.80
  -2   8  -7    9.60    3.80
  -3   8  -7   28.30    4.90
   3   8   7   33.20    5.60
  -3   8  -7   11.10    5.20
  -3   9   7    1.80    4.50
  -2  -9   7   73.39    7.20
   2  -9  -7   63.49    5.10
  -2   9   7   76.49    8.30
  -1  -9   7   65.89    6.00
  -1   9   7   62.99    6.50
   1   9  -7   63.19    5.70
   0  -9   7  143.79    7.90
   0   9  -7  134.39    7.20
   0   9   7  133.29    9.40
   0   9  -7  142.19    9.20
   0   9   7  136.79    7.90
  -1   9  -7   11.60    2.70
   1   9   7   10.30    3.20
  -1   9  -7    7.90    3.20
  -2   9  -7    0.00    3.00
  -2   9  -7    2.20    2.30
   2   9   7    3.10    2.90
   3   9   7    2.60    3.70
  -3   9  -7    2.80    2.70
  -3   9  -7    6.90    5.00
  -2 -10   7   56.59    6.90
  -2  10   7   69.99    8.70
  -1 -10   7    6.80    3.40
  -1  10   7   15.20    4.90
   1  10  -7   10.40    3.60
   0  10   7    6.80    3.60
   0  10  -7    6.40    3.30
   0  10   7    6.10    2.60
   1  10   7   62.09    6.20
  -1  10  -7   60.79    7.40
  -2  10  -7    2.00    3.40
  -2  10  -7    9.50    3.00
   2  10   7   16.70    4.20
  -2 -11   7   18.70    5.00
  -2  11   7   13.70    5.40
  -1 -11   7    8.50    3.80
   1  11  -7    7.20    3.50
  -1  11   7    5.20    4.30
   0  11  -7   42.30    6.70
   0  11   7   33.70    4.80
  -1  11  -7    0.00    3.20
   1  11   7    0.50    2.40
   2  11   7    8.80    3.90
  -2  11  -7    9.60    4.40
  -2  11  -7    8.70    3.10
  -1 -12   7    7.10    4.20
  -1  12   7    3.40    4.30
   1  12  -7    0.00    3.30
   0  12  -7   60.09    7.70
   1  12   7    1.70    3.00
  -1  12  -7    0.00    3.60
   4   0  -8   32.80    5.30
   3   0  -8  120.49    7.40
  -3   0   8  121.09    8.40
  -2   0   8   93.39    5.80
   2   0  -8   84.89    5.40
   1   0  -8   31.90    3.20
  -1   0   8   29.90    3.00
   0   0  -8   48.90    3.20
   0   0   8   48.70    3.40
   1   0   8  324.87   13.80
  -1   0  -8  337.27   13.70
   2   0   8  946.51   35.50
  -2   0  -8  824.22   34.70
  -3   0  -8    6.10    2.50
   3   0   8    5.80    1.90
  -4   0  -8   19.10    3.80
  -4   0  -8   10.90    5.40
   4  -1  -8    9.90    3.60
   4   1  -8    7.10    2.90
  -3  -1   8    4.30    3.10
   3  -1  -8    3.90    2.30
  -3   1   8    8.50    3.10
   3   1  -8    8.20    2.80
  -2  -1   8  116.69    6.70
   2  -1  -8  104.59    6.20
   2   1  -8  106.59    6.20
  -2   1   8  111.79    5.50
  -2   1   8  105.09    6.40
  -1  -1   8   60.99    4.00
   1  -1  -8   52.79    3.50
   1   1  -8   48.20    3.50
  -1   1   8   56.79    3.80
   0  -1   8 1134.39   43.70
   0  -1  -8 1103.89   42.30
   0   1   8 1115.59   43.80
   0   1  -8 1109.59   42.50
   1  -1   8   57.19    3.20
  -1  -1  -8   51.49    3.20
  -1   1  -8   47.60    3.30
   1   1   8   52.79    3.50
   2  -1   8    1.90    1.30
  -2  -1  -8    0.00    1.40
   2   1   8    3.50    1.70
  -2   1  -8    3.60    1.90
  -3  -1  -8   20.60    3.40
   3   1   8   17.20    2.90
  -3   1  -8   19.90    5.10
  -3   1  -8   23.80    3.90
  -4  -1  -8    8.70    3.20
  -4  -1  -8    7.80    4.80
  -4   1  -8    9.30    5.40
  -4   1  -8    9.70    3.30
   4  -2  -8    8.70    3.30
  -4  -2   8    7.80    4.50
   4   2  -8   11.30    3.60
   3  -2  -8  194.98   10.20
  -3  -2   8  218.78   11.10
  -3   2   8  173.28   10.30
   3   2  -8  179.48    9.90
   2  -2  -8   12.40    2.60
  -2  -2   8   12.50    3.00
  -2   2   8   15.10    2.20
  -2   2   8   14.70    2.60
   2   2  -8   10.80    2.40
  -1  -2   8    0.80    1.70
   1  -2  -8    0.00    1.10
   1   2  -8    0.00    1.30
  -1   2   8    0.00    1.50
   1   2  -8    0.40    0.70
  -1   2   8    0.10    1.10
   0  -2  -8  800.92   30.00
   0  -2   8  781.92   31.20
   0   2  -8  778.92   30.50
   0   2   8  773.42   31.30
   0   2  -8  791.82   34.10
  -1  -2  -8  191.98    8.40
   1  -2   8  202.28    8.60
  -1   2  -8  205.18   10.20
  -1   2  -8  195.08    9.00
   1   2   8  199.08    9.20
  -2  -2  -8  307.17   13.30
   2  -2   8  307.77   13.10
   2   2   8  304.37   13.90
  -2   2  -8  323.77   14.10
  -2   2  -8  332.87   16.40
  -3  -2  -8  156.58    8.30
   3   2   8  155.18    8.50
  -3   2  -8  150.48   11.00
  -3   2  -8  150.08    8.80
  -4  -2  -8    2.30    2.40
  -4   2  -8    0.70    5.00
  -4   2  -8    3.50    3.00
   4  -3  -8   11.30    3.40
   4   3  -8    4.50    2.90
  -3  -3   8    6.20    3.50
   3  -3  -8    8.40    3.00
   3   3  -8   10.20    2.90
   2  -3  -8    2.00    1.80
  -2  -3   8    2.30    2.20
   2   3  -8    0.00    1.60
  -2   3   8    0.20    1.90
  -2   3   8    3.10    1.80
  -1  -3   8    2.40    1.80
   1  -3  -8    2.10    1.30
   1   3  -8    2.60    1.60
  -1   3   8    3.20    1.50
  -1   3   8    1.90    1.70
   1   3  -8    4.40    1.20
   0  -3  -8   55.89    3.10
   0  -3   8   51.09    3.60
   0   3  -8   58.69    3.80
   0   3  -8   55.29    3.60
   0   3   8   56.59    3.90
   1  -3   8  121.99    5.50
  -1  -3  -8  116.39    5.40
   1   3   8  116.89    6.30
  -1   3  -8  121.49    7.10
  -1   3  -8  121.09    6.20
   2  -3   8   24.60    2.00
  -2  -3  -8   25.00    2.70
   2   3   8   21.40    3.10
  -2   3  -8   24.50    4.30
  -2   3  -8   22.90    3.30
  -3  -3  -8    4.90    2.00
  -3   3  -8    0.50    2.10
  -3   3  -8    0.00    4.10
   3   3   8    3.40    2.50
  -4   3  -8    2.70    3.00
  -4   3  -8    7.60    5.70
   4  -4  -8    5.00    3.60
   4   4  -8    6.70    3.00
  -3  -4   8   89.69    7.10
   3  -4  -8   90.59    6.40
   3   4  -8   84.69    6.00
  -2  -4   8   19.20    3.50
   2  -4  -8   21.80    3.20
  -2   4   8   18.40    3.20
   2   4  -8   22.80    3.20
  -2   4   8   19.40    2.80
   1  -4  -8   82.59    4.80
  -1  -4   8   84.99    5.40
   1   4  -8   90.49    5.10
  -1   4   8   83.79    5.20
   1   4  -8   91.29    5.00
  -1   4   8   83.69    5.40
   0  -4   8   44.40    3.40
   0  -4  -8   47.10    2.80
   0   4  -8   46.30    3.40
   0   4  -8   46.70    3.70
   0   4   8   44.70    3.60
   1  -4   8    1.10    1.10
  -1  -4  -8    2.70    1.10
   1   4   8    2.10    1.70
  -1   4  -8    3.30    2.20
  -1   4  -8    2.20    1.60
  -2  -4  -8   11.10    1.90
  -2   4  -8   14.30    3.80
  -2   4  -8   20.10    3.20
   2   4   8   12.30    2.80
  -3   4  -8  203.98   11.10
  -3   4  -8  207.58   13.70
   3   4   8  209.68   11.10
  -4   4  -8    3.50    6.00
   4   4   8    5.80    3.30
  -4   4  -8    5.00    3.20
   4  -5  -8   15.10    4.00
  -3  -5   8   56.19    6.30
   3  -5  -8   49.00    5.60
   3   5  -8   48.70    5.10
   2  -5  -8   14.60    2.80
  -2  -5   8   11.70    3.20
   2   5  -8   13.80    2.70
  -2   5   8   13.70    2.70
  -2   5   8   17.50    3.40
   1  -5  -8  222.48    9.70
  -1  -5   8  205.28   10.40
   1   5  -8  220.88   10.00
  -1   5   8  206.28   11.20
  -1   5   8  225.68   10.20
   1   5  -8  220.28   10.70
   0  -5  -8   22.40    2.10
   0   5  -8   15.20    2.50
   0   5  -8   22.00    3.10
   0   5   8   17.50    2.80
   1  -5   8   51.49    3.10
  -1  -5  -8   53.79    2.60
  -1   5  -8   50.79    4.60
   1   5   8   45.80    4.10
  -1   5  -8   50.29    3.70
  -2   5  -8   83.49    7.00
  -2   5  -8   84.99    5.70
   2   5   8   83.79    5.90
   3   5   8   32.10    4.70
  -3   5  -8   27.30    6.00
  -3   5  -8   33.20    4.90
   4   5   8   13.10    4.20
  -4   5  -8   11.40    6.60
  -4   5  -8   18.00    4.70
   3  -6  -8    6.50    2.90
  -3  -6   8    7.50    3.80
   3   6  -8    7.00    2.70
  -2  -6   8   14.90    3.30
   2  -6  -8   16.10    2.90
  -2   6   8   19.60    3.80
   2   6  -8   13.00    2.60
  -2   6   8   12.70    2.80
   1  -6  -8   15.50    2.30
  -1  -6   8   13.20    2.90
   1   6  -8   15.70    2.90
  -1   6   8   18.00    2.90
   1   6  -8    8.00    1.80
  -1   6   8   18.30    3.60
   0  -6  -8  121.89    5.40
   0   6   8  118.89    6.90
   0   6  -8  118.29    7.40
   0   6  -8  128.49    6.50
   1  -6   8  271.47   11.50
  -1   6  -8  273.67   14.30
   1   6   8  266.37   12.80
  -1   6  -8  280.47   12.40
  -2   6  -8   33.00    5.10
   2   6   8   53.79    5.30
  -2   6  -8   49.10    4.50
  -3   6  -8    9.40    4.90
  -3   6  -8   18.50    4.00
   3   6   8    9.40    3.60
   3  -7  -8    6.30    2.90
  -3  -7   8    8.80    4.10
   2  -7  -8  206.18   10.20
  -2  -7   8  196.98   11.20
   2   7  -8  197.48    9.70
  -2   7   8  214.98   12.10
   1  -7  -8   35.20    3.50
  -1  -7   8   32.20    4.00
   1   7  -8   29.70    4.00
  -1   7   8   27.10    3.50
  -1   7   8   28.30    4.60
   1   7  -8   27.00    3.30
   0   7  -8  475.05   19.50
   0   7  -8  473.75   22.50
   0   7   8  468.25   20.30
  -1   7  -8  293.47   15.80
   1   7   8  311.07   14.30
  -1   7  -8  295.87   13.40
  -2   7  -8   13.90    3.80
  -2   7  -8   21.20    3.80
   2   7   8   17.20    3.50
  -3   7  -8    3.00    4.30
   3   7   8    0.00    3.00
  -3   7  -8    2.40    2.60
  -3  -8   8   22.20    5.30
   3  -8  -8   21.00    4.30
  -2  -8   8    0.10    3.30
   2  -8  -8    0.00    1.80
  -2   8   8    0.00    3.00
  -1  -8   8    7.90    2.90
   1   8  -8    5.20    1.90
  -1   8   8    4.50    3.40
   1   8  -8   10.20    3.10
  -1   8   8   10.70    2.50
   0  -8   8  342.27   14.50
   0   8  -8  277.27   13.60
   0   8  -8  324.27   16.40
   0   8   8  333.47   14.80
   1   8   8  152.08    8.50
  -1   8  -8  134.79    9.30
  -1   8  -8  135.89    7.60
  -2   8  -8   15.10    4.10
  -2   8  -8   30.00    4.40
   2   8   8   28.20    4.60
   3   8   8   32.80    5.80
  -3   8  -8   20.00    5.90
  -3   8  -8   41.60    5.70
   3  -9  -8    6.10    3.20
  -2  -9   8   75.49    7.50
  -2   9   8   73.69    7.40
  -1  -9   8    8.10    3.20
  -1   9   8    2.20    3.30
  -1   9   8    0.00    1.90
   1   9  -8    3.10    2.70
   0  -9   8   23.30    3.30
   0   9  -8   19.20    4.20
   0   9   8   19.60    3.40
   0   9  -8   15.30    2.80
   1   9   8   29.30    4.40
  -1   9  -8   14.40    4.00
  -1   9  -8   23.80    3.60
   2   9   8   12.60    3.80
  -2   9  -8    8.60    2.90
  -2   9  -8    8.50    3.90
   3   9   8   14.10    4.40
  -3   9  -8    3.60    4.90
  -3   9  -8    8.30    3.90
  -2 -10   8   12.10    4.50
  -2  10   8   17.50    5.50
  -1 -10   8   43.60    5.50
  -1  10   8   47.50    7.20
   1  10  -8   45.20    6.10
   0  10   8  133.09    8.20
   0  10  -8  127.29    9.30
  -1  10  -8   22.60    5.00
   1  10   8   35.40    4.90
  -1  10  -8   24.90    3.70
  -2  10  -8    9.20    4.40
   2  10   8   17.10    4.30
  -2  10  -8   15.80    3.90
  -2 -11   8    3.40    4.10
  -2  11   8    6.60    4.80
  -1 -11   8   76.19    7.00
  -1  11   8   82.79    9.60
   1  11  -8   60.59    6.60
   0  11  -8   27.00    5.50
   0  11   8   21.50    3.90
  -1  11  -8   60.49    7.80
   1  11   8   81.09    6.70
  -2  11  -8    9.50    3.20
   2  11   8   10.60    4.30
  -2  11  -8    6.30    4.30
  -1 -12   8    0.00    3.30
   1  12  -8    4.10    3.40
  -1  12   8    3.10    4.50
   0  12  -8   17.90    5.00
  -1  12  -8   64.49    8.10
   1  12   8   58.09    7.00
   4   0  -9    7.10    3.20
   3   0  -9    4.30    2.30
  -3   0   9    2.50    2.90
   2   0  -9    0.40    1.60
  -2   0   9    0.00    2.00
   1   0  -9    0.10    1.30
  -1   0   9    1.20    1.50
   0   0   9    0.50    1.30
   0   0  -9    0.20    1.30
  -1   0  -9    2.20    1.40
   1   0   9    0.00    1.20
  -2   0  -9    0.00    1.70
   2   0   9    0.00    1.40
   3   0   9    2.90    1.80
  -3   0  -9    4.30    2.20
  -4   0  -9    7.00    5.00
  -4   0  -9    7.80    3.10
   4  -1  -9   12.00    3.60
   4   1  -9   14.30    3.90
   3  -1  -9  100.99    6.80
  -3  -1   9  100.89    7.50
   3   1  -9  110.49    7.00
  -3   1   9   97.79    7.20
  -2  -1   9   64.99    5.10
   2  -1  -9   61.79    4.50
  -2   1   9   61.69    3.50
   2   1  -9   68.29    4.70
  -2   1   9   61.39    4.80
  -1  -1   9  137.99    6.90
   1  -1  -9  139.09    6.60
   1   1  -9  120.69    6.50
  -1   1   9  126.69    6.60
   0  -1  -9  575.94   22.70
   0  -1   9  576.14   23.40
   0   1  -9  585.14   23.00
   0   1   9  580.64   23.50
  -1  -1  -9   40.10    2.90
   1   1   9   39.90    3.10
  -1   1  -9   40.90    3.20
   2  -1   9    3.30    1.50
  -2  -1  -9    5.90    2.00
   2   1   9    6.10    1.80
  -2   1  -9    1.00    1.50
  -3  -1  -9   97.19    6.20
  -3   1  -9   88.59    8.50
   3   1   9   82.69    5.60
  -3   1  -9   82.19    6.10
  -4  -1  -9    2.60    2.50
  -4   1  -9    0.50    2.70
  -4   1  -9    0.00    4.70
   4  -2  -9    6.20    3.60
   4   2  -9    2.30    3.00
   3  -2  -9   45.40    5.20
  -3  -2   9   49.99    5.60
  -3   2   9   33.70    4.60
   3   2  -9   42.20    4.90
  -2  -2   9   29.20    3.90
   2  -2  -9   28.00    3.50
  -2   2   9   23.40    3.20
   2   2  -9   29.90    3.60
  -2   2   9   25.00    2.60
  -1  -2   9    0.60    1.80
   1  -2  -9    2.80    1.60
  -1   2   9    3.60    1.90
   1   2  -9    2.40    1.50
   1   2  -9    0.70    0.80
   0  -2   9   53.49    3.60
   0  -2  -9   61.89    3.40
   0   2  -9   51.59    3.50
   0   2   9   61.49    4.00
   0   2  -9   51.39    3.60
  -1  -2  -9  195.08    8.30
   1  -2   9  193.68    8.40
  -1   2  -9  207.88   10.10
   1   2   9  199.98    9.00
  -1   2  -9  159.18    8.60
  -2  -2  -9   71.29    4.40
   2  -2   9   72.79    4.10
  -2   2  -9   58.29    4.60
   2   2   9   77.19    5.00
  -2   2  -9   74.29    6.30
  -3  -2  -9   18.80    3.30
   3   2   9   22.40    3.50
  -3   2  -9   16.90    5.10
  -3   2  -9   20.30    3.80
  -4   2  -9   13.70    4.20
  -4   2  -9   18.20    6.30
   4  -3  -9   61.39    7.20
   4   3  -9   48.80    5.90
   3  -3  -9    1.90    2.20
  -3  -3   9    0.00    3.00
  -3   3   9    1.50    2.60
   3   3  -9    0.10    2.20
   2  -3  -9  120.49    6.70
  -2  -3   9  111.39    7.10
  -2   3   9  123.59    6.70
  -2   3   9  119.09    6.80
   2   3  -9  118.29    6.70
  -1  -3   9    4.40    1.90
   1  -3  -9   11.70    2.20
  -1   3   9    6.20    1.80
   1   3  -9    8.40    1.40
   1   3  -9    8.20    2.10
  -1   3   9    8.20    2.20
   0  -3  -9  132.79    6.20
   0  -3   9  142.19    6.70
   0   3  -9  146.09    7.20
   0   3   9  127.49    6.80
   0   3  -9  130.59    6.80
   1  -3   9  566.94   23.20
  -1  -3  -9  597.94   22.60
   1   3   9  568.74   24.00
  -1   3  -9  565.34   23.40
  -1   3  -9  611.24   26.60
   2  -3   9   29.70    2.40
  -2  -3  -9   24.50    2.80
   2   3   9   29.30    3.70
  -2   3  -9   30.70    5.00
  -2   3  -9   27.70    3.70
  -3  -3  -9   75.19    5.10
  -3   3  -9   66.19    5.80
   3   3   9   70.39    5.70
  -3   3  -9   61.49    8.00
  -4   3  -9   29.60    7.40
  -4   3  -9   24.80    5.00
   4  -4  -9    2.30    3.40
   4   4  -9    0.60    2.80
  -3  -4   9   45.90    5.90
   3  -4  -9   43.70    5.20
   3   4  -9   35.30    4.50
  -2  -4   9    2.40    2.50
   2  -4  -9    4.00    2.30
   2   4  -9    4.00    2.10
  -2   4   9    5.20    2.10
  -2   4   9    7.70    2.40
   1  -4  -9   34.30    3.00
  -1  -4   9   33.60    3.70
  -1   4   9   34.10    3.40
   1   4  -9   33.00    2.80
  -1   4   9   39.30    3.70
   1   4  -9   32.20    3.60
   0  -4  -9  698.03   26.50
   0  -4   9  691.83   27.80
   0   4   9  666.93   28.00
   0   4  -9  680.53   27.30
   0   4  -9  702.03   30.60
  -1  -4  -9   80.49    3.90
   1  -4   9   75.99    4.10
  -1   4  -9   78.79    4.80
   1   4   9   73.79    5.00
  -1   4  -9   80.09    5.70
  -2  -4  -9  134.99    6.40
  -2   4  -9  148.69    9.20
  -2   4  -9  116.99    7.30
   2   4   9  129.09    7.50
  -3   4  -9   10.00    3.40
   3   4   9    8.30    2.90
  -3   4  -9    7.00    4.60
  -4   4  -9   12.30    6.50
  -4   4  -9    2.50    3.20
   4  -5  -9    3.20    3.60
  -3  -5   9   26.20    4.90
   3  -5  -9   27.40    4.60
   3   5  -9   18.50    3.50
  -2  -5   9    7.40    2.90
   2  -5  -9    6.30    2.40
   2   5  -9    8.30    2.40
  -2   5   9    6.20    2.50
  -2   5   9   10.60    2.90
   1  -5  -9  245.88   10.40
  -1  -5   9  226.68   11.20
   1   5  -9  226.58   10.80
   1   5  -9  237.58   11.40
  -1   5   9  235.18   11.00
  -1   5   9  225.08   12.00
   0  -5  -9  122.79    5.50
   0   5  -9  120.19    6.40
   0   5   9  109.39    6.50
   0   5  -9  111.99    6.90
   1  -5   9   10.20    1.70
  -1  -5  -9   11.10    1.50
  -1   5  -9    9.40    2.70
  -1   5  -9   10.80    2.40
   1   5   9   11.40    2.40
  -2   5  -9   16.00    4.00
   2   5   9   19.60    3.40
  -2   5  -9   21.80    3.50
  -3   5  -9   47.10    5.90
   3   5   9   39.30    5.10
  -3   5  -9   35.40    6.90
   3  -6  -9   47.10    5.70
  -3  -6   9   35.70    5.60
   2  -6  -9    4.80    2.30
  -2  -6   9    5.20    3.00
  -2   6   9    3.60    2.80
   2   6  -9    1.50    0.80
  -2   6   9    3.50    2.60
  -1  -6   9    9.80    2.80
   1  -6  -9   14.80    2.30
   1   6  -9   14.30    2.80
   1   6  -9   11.50    2.50
  -1   6   9   13.00    2.80
  -1   6   9   15.70    3.50
   0  -6   9    0.60    0.90
   0  -6  -9    6.00    1.30
   0   6   9    1.70    1.90
   0   6  -9    3.30    2.20
   0   6  -9    4.90    2.00
   1  -6   9   68.29    3.90
   1   6   9   69.99    5.20
  -1   6  -9   60.99    5.60
  -1   6  -9   70.19    4.80
  -2   6  -9  314.27   14.30
   2   6   9  316.37   14.70
  -2   6  -9  277.87   16.30
   3   6   9   37.10    5.30
  -3   6  -9   23.90    6.20
  -3   6  -9   40.20    5.50
   3  -7  -9   36.60    5.30
  -3  -7   9   36.40    6.20
  -2  -7   9    9.80    3.50
   2  -7  -9    4.80    2.30
  -2   7   9    3.80    3.10
   2   7  -9    2.60    1.90
  -1  -7   9  195.78   10.10
   1  -7  -9  186.08    8.70
  -1   7   9  194.88    9.60
  -1   7   9  192.18   11.00
   1   7  -9  174.98   10.20
   1   7  -9  189.18    9.20
   0  -7   9   17.70    2.80
   0   7   9   31.60    3.80
   0   7  -9   27.60    4.10
   0   7  -9   27.40    3.40
  -1   7  -9   86.09    6.80
  -1   7  -9   84.49    5.50
   1   7   9   86.99    6.20
   2   7   9    3.60    2.60
  -2   7  -9    0.00    2.40
  -2   7  -9    2.00    2.40
  -3   7  -9   12.90    3.80
   3   7   9   13.00    4.00
  -3   7  -9   11.60    4.70
  -3  -8   9   14.10    4.80
   3  -8  -9   10.60    3.50
  -2  -8   9    0.00    2.70
   2  -8  -9    2.40    2.20
  -2   8   9    0.00    3.00
  -1  -8   9  231.98   11.50
  -1   8   9  216.98   10.80
   1   8  -9  213.58   10.30
  -1   8   9  221.08   12.80
   1   8  -9  202.68   11.70
   0  -8   9  266.07   12.20
   0   8   9  254.37   12.50
   0   8  -9  249.08   13.70
  -1   8  -9   84.89    5.60
   1   8   9   78.59    6.20
  -1   8  -9   81.19    7.00
  -2   8  -9   61.59    5.40
   2   8   9   70.89    6.90
  -2   8  -9   48.80    6.60
   3   8   9   39.60    6.00
  -3   8  -9   19.00    5.60
  -3   8  -9   43.80    6.00
   3  -9  -9    9.60    3.60
  -2  -9   9    5.00    3.70
  -2   9   9    6.70    4.20
  -1  -9   9   17.00    3.80
   1   9  -9   20.20    3.80
  -1   9   9   15.70    4.60
  -1   9   9   15.10    3.10
   0  -9   9    4.10    2.40
   0   9  -9    5.80    3.00
   0   9   9    0.40    2.40
   0   9  -9    1.80    1.90
  -1   9  -9  111.39    8.90
  -1   9  -9  120.29    7.10
   1   9   9  123.39    8.00
   2   9   9   72.29    7.10
  -2   9  -9   44.30    6.80
  -2   9  -9   65.79    5.60
  -2 -10   9   10.50    4.40
  -2  10   9    6.80    4.60
  -1 -10   9    4.30    3.30
  -1  10   9    4.40    3.90
   1  10  -9    1.60    2.90
   0  10   9   74.39    6.10
   0  10  -9   67.69    6.70
  -1  10  -9    3.50    3.60
   1  10   9    4.90    2.90
  -1  10  -9    4.30    2.50
  -2  10  -9  108.39    9.80
   2  10   9  144.19    9.30
  -2  10  -9  123.39    8.10
  -2  11   9    1.20    4.80
  -1 -11   9    0.80    3.20
   1  11  -9    0.70    3.10
  -1  11   9    1.20    4.20
   0  11   9   15.60    3.50
   0  11  -9   13.50    4.50
  -1  11  -9    0.40    3.00
   1  11   9    7.50    3.30
  -2  11  -9    0.00    3.60
  -1  12   9    0.70    4.10
   0  12  -9    8.30    4.30
   1  12   9   28.90    4.90
  -1  12  -9   20.30    5.30
   4   0 -10    0.50    2.90
   3   0 -10  157.08    9.00
  -3   0  10  153.98   10.00
   2   0 -10   81.29    5.50
  -2   0  10  100.49    6.20
   1   0 -10   22.40    2.90
  -1   0  10   22.80    2.90
   1   0 -10   20.20    1.60
   0   0  10  913.41   36.10
   0   0 -10  899.81   35.00
  -1   0 -10    5.60    1.80
   1   0  10    0.70    1.40
   2   0  10  129.09    6.80
  -2   0 -10  140.19    7.20
  -3   0 -10  268.67   13.00
  -4   0 -10   54.89    8.50
  -4   0 -10   70.49    6.20
   4  -1 -10   43.40    5.80
   4   1 -10   28.00    4.70
   3  -1 -10    4.60    2.70
  -3  -1  10    0.00    3.50
  -3   1  10   10.10    3.40
   3   1 -10    9.50    2.80
  -2  -1  10    0.30    2.20
   2  -1 -10    0.00    1.50
   2   1 -10    0.00    1.90
  -2   1  10    1.10    2.30
   1  -1 -10   40.80    3.20
  -1  -1  10   41.10    3.50
   1   1 -10   33.10    3.10
  -1   1  10   38.30    3.30
   0  -1 -10   27.50    2.90
   0  -1  10   23.70    2.60
   0   1 -10   23.10    2.90
   0   1  10   24.20    2.90
  -1  -1 -10   15.50    2.30
  -1   1 -10   19.00    2.60
   1   1  10   16.90    2.40
  -2  -1 -10   65.19    4.40
   2  -1  10   68.49    4.20
  -2   1 -10   61.09    4.50
   2   1  10   58.39    4.40
  -3  -1 -10   83.49    5.90
  -3   1 -10   85.19    8.30
  -3   1 -10   88.69    6.30
   3   1  10   81.39    5.50
  -4  -1 -10    6.20    2.80
  -4   1 -10    5.90    4.90
  -4   1 -10    4.60    2.90
   4  -2 -10    6.10    3.30
   4   2 -10    1.40    2.60
   3  -2 -10    5.00    2.70
  -3  -2  10    2.80    3.30
   3   2 -10    8.80    3.00
  -3   2  10    6.50    3.10
  -2  -2  10    6.00    2.60
   2  -2 -10    8.20    2.40
  -2   2  10    8.40    2.60
   2   2 -10    8.90    2.60
  -2   2  10    7.80    1.80
  -1  -2  10  235.78   10.90
   1  -2 -10  220.08   10.30
  -1   2  10  233.78   10.70
   1   2 -10  244.58   10.30
   1   2 -10  217.58   10.50
   0  -2  10  159.78    7.70
   0  -2 -10  155.48    7.40
   0   2 -10  169.68    8.00
   0   2 -10  159.78    8.10
   0   2  10  169.08    8.00
  -1  -2 -10  211.88    9.00
   1  -2  10  197.98    9.10
  -1   2 -10  195.08    9.50
   1   2  10  202.18    9.60
  -1   2 -10  221.68   10.90
   2  -2  10   97.79    5.00
  -2  -2 -10   80.39    5.10
   2   2  10   91.29    5.70
  -2   2 -10   92.59    7.20
  -2   2 -10   95.19    5.90
  -3  -2 -10   51.09    4.60
   3   2  10   57.69    5.00
  -3   2 -10   57.89    7.70
  -3   2 -10   64.49    5.50
  -4   2 -10   11.20    5.80
  -4   2 -10    2.40    2.90
   4  -3 -10   13.80    3.90
   4   3 -10   15.20    4.00
   3  -3 -10    1.90    2.30
  -3  -3  10    0.90    3.40
   3   3 -10    1.70    2.40
  -3   3  10    3.80    2.90
  -2  -3  10   24.90    3.80
   2  -3 -10   20.30    3.20
  -2   3  10   19.90    2.80
   2   3 -10   21.50    3.30
  -2   3  10   24.20    3.40
  -1  -3  10    1.20    2.00
   1  -3 -10    0.20    1.30
   1   3 -10    0.00    1.50
  -1   3  10    1.50    1.90
   1   3 -10    0.00    1.00
   0  -3  10    2.30    1.60
   0  -3 -10    2.60    1.30
   0   3 -10    0.90    1.50
   0   3  10    0.00    1.40
   0   3 -10    2.50    1.60
   1  -3  10   50.69    3.30
  -1  -3 -10   48.20    3.20
  -1   3 -10   56.49    4.00
  -1   3 -10   52.09    4.40
   1   3  10   43.10    3.80
  -2  -3 -10    3.40    1.60
  -2   3 -10    5.30    2.10
  -2   3 -10    1.70    2.70
   2   3  10    6.20    2.30
  -3  -3 -10   15.90    3.00
  -3   3 -10   13.30    5.60
   3   3  10   19.10    3.70
  -3   3 -10   21.00    3.90
  -4   3 -10    3.30    5.70
  -4   3 -10    0.00    2.40
   4  -4 -10    0.00    2.50
   4   4 -10    2.50    3.00
  -3  -4  10   20.70    4.50
   3  -4 -10   13.70    3.40
   3   4 -10   11.80    3.30
  -2  -4  10   24.30    3.70
   2  -4 -10   24.90    3.70
   2   4 -10   25.00    3.60
  -2   4  10   31.70    3.70
  -2   4  10   22.40    3.30
   1  -4 -10  236.18   10.30
  -1  -4  10  214.98   11.00
  -1   4  10  227.88   10.80
   1   4 -10  228.18   10.80
   1   4 -10  229.38   10.70
   0  -4  10   55.19    4.10
   0  -4 -10   58.59    3.40
   0   4 -10   52.69    4.20
   0   4  10   55.49    4.30
   0   4 -10   58.49    4.20
   1  -4  10   36.70    2.80
  -1  -4 -10   35.10    2.60
   1   4  10   37.60    3.90
  -1   4 -10   37.00    3.50
  -1   4 -10   36.30    4.30
  -2  -4 -10  181.28    8.40
  -2   4 -10  188.08   11.30
  -2   4 -10  182.88    9.60
   2   4  10  183.58    9.70
   3   4  10    1.50    2.40
  -3   4 -10    1.60    4.30
  -3   4 -10    1.90    2.60
  -4   4 -10    0.00    5.50
  -4   4 -10    5.20    3.60
  -3  -5  10   15.90    4.40
   3  -5 -10   22.00    4.10
   3   5 -10   14.50    3.20
   2  -5 -10   61.79    4.80
  -2  -5  10   56.79    5.60
   2   5 -10   56.39    4.70
  -2   5  10   61.59    5.20
  -2   5  10   60.19    5.20
  -1  -5  10   13.30    3.00
   1  -5 -10   16.90    2.60
  -1   5  10   17.20    3.10
   1   5 -10   16.30    2.80
  -1   5  10   16.80    3.20
   1   5 -10   18.90    2.70
   0  -5  10  328.07   14.20
   0  -5 -10  327.47   13.20
   0   5  10  312.97   14.50
   0   5 -10  330.37   15.70
   0   5 -10  318.17   14.10
   1  -5  10  133.59    6.40
  -1  -5 -10  135.29    5.90
  -1   5 -10  132.99    7.20
   1   5  10  130.69    7.40
  -1   5 -10  125.59    8.20
  -2   5 -10   49.99    5.20
  -2   5 -10   25.40    5.00
   2   5  10   43.00    4.80
  -3   5 -10  187.38   10.50
  -3   5 -10  168.48   12.70
   3   5  10  168.58   10.10
  -3  -6  10   38.70    6.30
   3  -6 -10   35.00    5.10
   3   6 -10   36.30    4.60
   2  -6 -10   81.49    5.70
  -2  -6  10   80.99    6.90
  -2   6  10   90.19    6.70
  -2   6  10   93.39    6.20
   2   6 -10   86.59    5.70
   1  -6 -10   36.50    3.20
  -1  -6  10   40.30    4.40
   1   6 -10   34.70    3.60
  -1   6  10   41.80    5.00
   1   6 -10   29.50    3.80
  -1   6  10   41.90    4.30
   0  -6 -10   83.39    4.40
   0   6 -10   91.49    5.60
   0   6  10   94.49    5.90
   0   6 -10   86.59    6.10
   1  -6  10    0.00    1.40
   1   6  10    0.20    2.00
  -1   6 -10    1.20    1.70
  -1   6 -10    0.00    2.20
  -2   6 -10  295.87   13.80
   2   6  10  278.57   14.00
  -2   6 -10  279.27   15.90
  -3   6 -10   20.80    4.40
   3   6  10   13.30    3.90
  -3   6 -10    9.80    5.00
   3  -7 -10   18.90    4.00
  -3  -7  10    9.60    4.90
   2  -7 -10   43.90    4.60
  -2  -7  10   29.70    4.90
  -2   7  10   64.09    6.60
   2   7 -10   37.60    4.30
  -1  -7  10   56.89    5.50
   1  -7 -10   53.49    3.80
  -1   7  10   56.19    5.60
  -1   7  10   60.79    5.10
   1   7 -10   54.29    4.80
   0  -7  10    2.50    1.50
   0   7  10    8.50    2.70
   0   7 -10    8.80    2.60
   0   7 -10    7.00    2.70
  -1   7 -10    2.80    2.80
   1   7  10   10.30    2.80
  -1   7 -10    5.80    2.30
   2   7  10   88.69    6.40
  -2   7 -10   79.59    7.40
  -2   7 -10   82.39    6.20
   3   7  10    5.10    3.40
  -3   7 -10    3.60    2.80
  -3   7 -10    0.00    3.80
   3  -8 -10   13.60    3.70
  -2  -8  10    6.70    3.70
   2  -8 -10    6.30    2.60
  -2   8  10   12.90    4.20
  -1  -8  10   12.80    3.40
   1   8 -10   20.40    3.60
   1   8 -10   15.50    2.90
  -1   8  10   18.70    4.40
  -1   8  10   17.20    3.20
   0  -8  10   47.70    4.50
   0   8  10   57.99    5.50
   0   8 -10   45.00    4.20
   0   8 -10   49.99    5.80
  -1   8 -10   15.20    3.90
   1   8  10   13.90    3.40
  -1   8 -10   17.70    3.40
  -2   8 -10   28.80    5.70
  -2   8 -10   37.30    5.00
   2   8  10   31.10    5.00
  -3   8 -10    0.00    2.80
   3   8  10    4.80    3.80
  -3   8 -10    3.40    4.60
  -2  -9  10   21.30    4.80
  -2   9  10   16.80    5.10
  -1  -9  10   15.20    3.50
  -1   9  10    6.00    2.70
  -1   9  10    8.00    3.90
   1   9 -10    3.20    2.70
   0  -9  10    0.10    2.20
   0   9  10    0.00    2.40
   0   9 -10    0.00    1.00
   0   9 -10    1.50    2.60
  -1   9 -10    1.20    2.90
   1   9  10    3.40    2.90
  -1   9 -10    5.50    2.40
   2   9  10    3.40    3.50
  -2   9 -10    0.40    3.50
  -2   9 -10    0.00    2.00
  -2 -10  10    9.20    4.10
  -2  10  10    4.10    4.30
  -1 -10  10   22.00    4.30
   1  10 -10   20.20    4.30
  -1  10  10   22.40    5.40
   0  10 -10    2.50    3.10
   0  10  10    2.00    2.80
   1  10  10   23.60    4.30
  -1  10 -10   20.50    3.80
  -1  10 -10   10.90    4.20
  -2  10 -10    1.60    2.30
   2  10  10    3.10    3.50
  -2  10 -10    0.00    3.60
  -1 -11  10   64.89    6.90
  -1  11  10   76.09    9.00
   0  11 -10   65.59    7.80
   0  11  10   59.99    5.90
   1  11  10   24.90    4.90
  -1  11 -10   18.20    5.00
   0  12  10    4.40    3.40
   0  12 -10    4.30    3.80
   4   0 -11    4.60    3.10
   3   0 -11    4.10    2.50
  -2   0  11    1.70    2.30
   2   0 -11    0.60    2.00
   1   0 -11    0.00    1.50
  -1   0  11    1.50    1.90
   0   0 -11    4.60    1.90
   0   0  11    3.40    1.80
  -1   0 -11    0.80    1.40
   1   0  11    0.00    1.30
   2   0  11    1.80    1.10
  -2   0 -11    0.40    1.70
  -3   0 -11    2.80    2.50
  -4   0 -11    7.40    3.00
  -4   0 -11    4.90    4.80
   4  -1 -11   29.60    5.30
   4   1 -11   40.50    5.70
   3  -1 -11    9.70    3.00
  -3   1  11   14.80    4.00
   3   1 -11   10.50    3.20
  -2  -1  11   23.80    3.70
   2  -1 -11   24.60    3.60
  -2   1  11   31.90    3.80
   2   1 -11   26.20    3.60
   1  -1 -11  121.69    6.30
  -1  -1  11  106.99    6.50
   1   1 -11  121.99    6.50
  -1   1  11  115.29    6.50
   0  -1 -11   40.30    3.10
   0  -1  11   43.00    3.50
   0   1 -11   33.40    3.20
   0   1  11   41.10    3.40
   1  -1  11  930.11   35.40
  -1  -1 -11  903.51   34.40
   1   1  11  865.31   35.60
  -1   1 -11  852.11   34.60
  -2  -1 -11   10.40    2.50
   2  -1  11   12.50    2.30
  -2   1 -11    9.00    2.50
   2   1  11   15.10    2.60
  -3  -1 -11    1.60    2.10
  -3   1 -11    0.10    2.30
   3   1  11    1.90    1.70
  -3   1 -11    7.30    4.50
  -4  -1 -11   83.19    6.60
  -4   1 -11   63.69    9.50
  -4   1 -11   85.99    7.10
   4  -2 -11    5.20    3.10
   4   2 -11   11.10    3.70
   3  -2 -11   36.80    4.80
  -3  -2  11   38.60    5.50
  -3   2  11   31.20    4.60
   3   2 -11   34.70    4.60
  -2  -2  11   25.60    4.00
   2  -2 -11   25.20    3.50
   2   2 -11   21.60    3.40
  -2   2  11   20.60    3.20
   1  -2 -11  415.66   17.60
  -1  -2  11  415.96   18.30
  -1   2  11  414.26   18.20
   1   2 -11  431.26   18.40
   1   2 -11  452.15   18.10
   0  -2  11   20.00    2.70
   0  -2 -11   24.40    2.90
   0   2  11   25.50    3.10
   0   2 -11   24.50    3.10
   0   2 -11   23.10    2.50
   1  -2  11   11.20    2.00
  -1  -2 -11   13.20    2.20
  -1   2 -11   11.50    2.40
  -1   2 -11   15.10    3.10
   1   2  11   13.50    2.40
   2  -2  11   63.59    4.10
  -2  -2 -11   59.09    4.20
  -2   2 -11   55.79    5.90
   2   2  11   68.79    4.90
  -2   2 -11   59.99    4.80
  -3  -2 -11   20.80    3.50
  -3   2 -11   20.90    5.50
   3   2  11   28.00    3.80
  -3   2 -11   19.50    3.80
  -4   2 -11    8.20    3.50
  -4   2 -11   12.80    6.20
   4  -3 -11   40.00    5.90
   4   3 -11   43.50    5.70
   3  -3 -11    5.30    2.80
  -3  -3  11    5.50    3.80
   3   3 -11    6.30    3.00
  -3   3  11    5.70    3.10
  -2  -3  11    4.60    2.80
   2  -3 -11    9.20    2.50
   2   3 -11    7.20    2.60
  -2   3  11    5.30    2.60
   1  -3 -11  555.64   22.80
  -1  -3  11  543.85   23.70
   1   3 -11  586.54   23.40
  -1   3  11  561.24   23.60
   1   3 -11  578.54   24.60
   0  -3 -11   31.00    2.70
   0  -3  11   36.50    3.40
   0   3 -11   33.70    3.70
   0   3 -11   32.60    3.10
   0   3  11   36.20    3.60
  -1  -3 -11   44.80    3.10
   1  -3  11   39.60    3.10
  -1   3 -11   36.90    4.00
   1   3  11   40.40    3.70
  -1   3 -11   39.10    3.40
  -2  -3 -11  412.96   17.10
  -2   3 -11  423.56   21.10
   2   3  11  385.96   18.10
  -2   3 -11  437.76   18.30
  -3   3 -11   24.10    4.50
   3   3  11   28.70    4.20
  -3   3 -11    9.60    4.70
  -4   3 -11   37.20    5.80
  -4   3 -11   23.60    7.40
   4  -4 -11    2.90    3.60
   4   4 -11   13.20    3.80
   3  -4 -11    9.50    3.50
  -3  -4  11   12.60    4.30
   3   4 -11   14.20    3.40
  -2  -4  11   89.59    6.70
   2  -4 -11   72.59    5.30
  -2   4  11   82.19    5.80
   2   4 -11   87.89    5.90
  -2   4  11   83.99    5.60
   1  -4 -11   32.10    3.50
  -1  -4  11   25.20    3.60
   1   4 -11   25.00    2.50
   1   4 -11   21.10    3.20
  -1   4  11   24.60    3.50
   0  -4 -11  133.69    6.40
   0  -4  11  142.29    7.20
   0   4 -11  146.29    7.40
   0   4 -11  134.79    7.60
   0   4  11  129.19    7.40
   1  -4  11   73.79    4.30
  -1  -4 -11   75.29    4.10
  -1   4 -11   66.69    5.50
   1   4  11   72.79    5.10
  -1   4 -11   73.49    4.90
  -2  -4 -11   10.70    2.20
  -2   4 -11    6.30    3.40
   2   4  11   11.40    2.80
  -2   4 -11   12.70    2.90
  -3   4 -11   35.20    5.20
  -3   4 -11   33.10    6.50
   3   4  11   38.00    5.20
   3  -5 -11    4.80    2.80
  -3  -5  11    1.60    3.60
   3   5 -11    0.40    2.40
   2  -5 -11    0.00    2.00
  -2  -5  11    1.00    2.90
  -2   5  11    1.40    2.40
  -2   5  11    0.00    2.50
   2   5 -11    0.00    1.90
  -1  -5  11   91.19    6.30
   1  -5 -11   90.79    5.40
  -1   5  11   97.49    6.10
   1   5 -11   89.19    5.50
   1   5 -11   94.19    6.00
   0  -5 -11   86.89    4.60
   0  -5  11   83.89    5.40
   0   5 -11   84.99    5.80
   0   5 -11   90.99    5.70
   0   5  11   84.99    5.60
  -1  -5 -11   29.40    2.40
   1  -5  11   31.90    2.90
   1   5  11   37.40    4.10
  -1   5 -11   27.90    4.30
  -1   5 -11   39.80    4.30
  -2   5 -11   54.59    6.80
   2   5  11   55.49    5.20
  -2   5 -11   62.49    5.20
  -3   5 -11    2.30    2.70
   3   5  11    5.20    3.10
  -3   5 -11    4.60    4.70
  -3  -6  11   19.80    5.10
   3  -6 -11   24.50    4.40
   3   6 -11   14.70    3.40
  -2  -6  11    3.60    3.10
   2  -6 -11    2.50    2.10
  -2   6  11    0.00    2.70
   2   6 -11    3.30    2.30
  -2   6  11    0.10    2.40
   1  -6 -11   54.89    4.00
  -1  -6  11   53.99    5.20
   1   6 -11   56.59    4.60
   1   6 -11   54.89    4.40
  -1   6  11   55.69    4.90
   0  -6 -11  338.97   13.80
   0   6 -11  358.36   16.90
   0   6  11  318.97   15.40
   0   6 -11  345.17   15.20
   1   6  11  274.37   12.80
  -1   6 -11  243.28   12.10
  -1   6 -11  260.77   14.00
  -2   6 -11    6.50    3.50
   2   6  11    8.90    3.10
  -2   6 -11    3.30    2.60
  -3   6 -11    0.00    4.30
   3   6  11    2.70    3.00
  -3   6 -11    3.90    2.90
   3  -7 -11    0.00    2.70
   2  -7 -11    5.70    2.40
  -2  -7  11    0.20    3.10
  -2   7  11    6.10    3.50
   2   7 -11    2.40    1.10
  -1  -7  11   31.40    4.30
   1  -7 -11   28.60    3.20
  -1   7  11   35.50    4.30
   1   7 -11   26.60    3.80
   1   7 -11   35.30    4.20
  -1   7  11   30.30    4.70
   0   7  11   61.69    5.30
   0   7 -11   68.89    5.10
   0   7 -11   61.79    5.60
  -1   7 -11  122.79    7.10
  -1   7 -11  110.19    8.20
   1   7  11  118.79    7.60
   2   7  11    8.90    3.40
  -2   7 -11   10.30    3.30
  -2   7 -11    8.30    3.70
  -3   7 -11    6.30    4.70
   3   7  11    6.50    3.70
  -3   7 -11    4.10    3.10
   3  -8 -11   75.99    6.50
  -3  -8  11   71.69    8.30
   2  -8 -11   20.70    3.60
  -2  -8  11   26.80    5.00
  -2   8  11   22.10    5.10
  -1  -8  11   72.09    6.20
  -1   8  11   71.79    5.80
  -1   8  11   69.99    6.80
   1   8 -11   65.79    5.70
   0  -8  11  110.09    7.00
   0   8 -11  118.89    7.10
   0   8 -11  113.49    8.10
   0   8  11  133.69    7.80
   1   8  11   45.70    5.50
  -1   8 -11   41.60    4.80
  -1   8 -11   40.50    5.60
   2   8  11    1.30    3.00
  -2   8 -11    1.30    3.40
  -2   8 -11    3.80    2.60
   3   8  11   14.00    4.40
  -3   8 -11   16.00    4.60
  -3   8 -11    9.30    5.20
  -2  -9  11   20.90    4.90
  -2   9  11   26.60    5.50
  -1  -9  11  278.87   14.00
   1   9 -11  258.67   14.70
  -1   9  11  261.17   13.30
  -1   9  11  283.67   15.80
   0  -9  11   90.89    6.70
   0   9 -11   95.79    6.30
   0   9 -11   82.29    7.20
   0   9  11   91.99    6.90
   1   9  11    0.00    2.60
  -1   9 -11    0.00    2.80
  -1   9 -11    5.40    2.60
  -2   9 -11   21.00    5.20
  -2   9 -11   27.50    4.70
   2   9  11   30.70    5.40
  -2  10  11   71.19    8.80
  -1 -10  11    0.00    3.20
  -1  10  11    9.20    4.40
   0  10 -11   20.10    4.60
   0  10  11   21.90    4.30
   1  10  11   25.80    4.80
  -1  10 -11   23.30    4.00
  -1  10 -11   13.40    4.40
  -2  10 -11    0.70    2.90
   2  10  11    0.40    3.30
  -2  10 -11    0.00    3.60
  -1 -11  11   12.50    4.40
   0  11 -11    0.00    3.10
   0  11  11    2.30    2.90
  -1  11 -11    4.20    4.00
   1  11  11    3.90    3.50
   0  12 -11   73.99    8.60
   4   0 -12   14.50    4.00
   3   0 -12   22.50    4.00
  -3   0  12   25.10    5.00
  -2   0  12  157.18    8.40
   2   0 -12  129.19    7.70
  -1   0  12  171.98    8.70
   1   0 -12  177.58    8.60
   0   0  12   39.70    3.60
   0   0 -12   42.50    3.60
   1   0  12  193.08    9.30
  -1   0 -12  202.28    9.30
  -3   0 -12   17.50    3.70
  -4   0 -12   62.89    9.30
  -4   0 -12   62.99    7.10
   4  -1 -12    3.20    3.00
   4   1 -12   10.50    4.00
   3  -1 -12   10.00    3.30
  -3   1  12   12.20    3.80
   3   1 -12   12.00    3.20
   2  -1 -12   14.20    2.80
  -2  -1  12   10.30    3.00
   2   1 -12   11.40    2.80
  -2   1  12   15.50    3.20
   1  -1 -12  187.68    9.00
  -1  -1  12  185.08    9.40
   1   1 -12  184.68    9.10
  -1   1  12  192.68    9.30
   1   1 -12  182.98    8.30
   0  -1 -12   73.39    4.70
   0  -1  12   78.69    4.90
   0   1 -12   75.39    5.00
   0   1  12   74.59    4.90
   1  -1  12  154.28    7.50
  -1  -1 -12  150.48    7.40
   1   1  12  140.09    7.60
  -1   1 -12  154.88    7.70
   2  -1  12    5.30    2.00
  -2  -1 -12    2.70    2.10
   2   1  12    5.30    2.20
  -2   1 -12    5.20    2.40
  -3  -1 -12   15.00    3.20
   3   1  12    7.10    2.00
  -3   1 -12   11.50    3.30
  -3   1 -12   11.90    4.90
  -4  -1 -12    1.70    2.80
  -4   1 -12    0.60    2.60
  -4   1 -12    0.00    4.70
   4  -2 -12    1.20    3.00
   4   2 -12    4.00    3.50
  -3  -2  12   53.79    6.60
   3  -2 -12   57.79    5.30
  -3   2  12   51.69    6.00
   3   2 -12   66.29    5.70
  -2  -2  12   15.70    3.40
   2  -2 -12   18.40    3.20
   2   2 -12   19.00    3.30
  -2   2  12   18.80    3.30
   1  -2 -12   89.39    5.50
  -1  -2  12  100.59    6.10
   1   2 -12   91.29    5.80
  -1   2  12   93.69    5.90
   1   2 -12   98.89    4.70
   0  -2  12  424.26   17.70
   0  -2 -12  422.96   17.10
   0   2 -12  426.36   17.70
   0   2 -12  427.26   19.00
   0   2  12  380.36   17.70
  -1  -2 -12   29.10    3.10
  -1   2 -12   22.20    3.20
  -1   2 -12   24.00    3.70
   1   2  12   25.00    3.00
   2  -2  12   91.29    5.20
  -2  -2 -12   82.99    5.30
  -2   2 -12   92.29    5.90
  -2   2 -12   78.69    7.10
   2   2  12   86.69    5.70
  -3  -2 -12   32.80    4.20
  -3   2 -12   37.70    5.20
   3   2  12   31.40    4.30
  -3   2 -12   20.50    5.20
  -4   2 -12    4.70    5.30
  -4   2 -12    3.00    2.90
   4  -3 -12    4.30    3.50
   4   3 -12    5.50    3.40
   3  -3 -12    5.00    3.20
  -3  -3  12    5.50    4.20
  -3   3  12    6.10    3.30
   3   3 -12    6.50    3.00
  -2  -3  12    1.80    2.80
   2  -3 -12    0.00    1.90
   2   3 -12    0.00    1.80
  -2   3  12    1.10    2.30
   1  -3 -12  106.79    6.00
  -1  -3  12  108.49    6.60
   1   3 -12  105.39    5.40
  -1   3  12  108.99    6.50
   1   3 -12  100.39    6.30
   0  -3  12   45.80    3.80
   0  -3 -12   37.80    3.10
   0   3 -12   42.20    3.90
   0   3 -12   39.60    3.40
   0   3  12   40.70    3.90
  -1  -3 -12   19.60    2.60
   1  -3  12   17.60    2.40
  -1   3 -12   20.60    3.30
   1   3  12   21.50    3.00
  -1   3 -12   21.30    3.60
  -2  -3 -12   55.29    4.00
  -2   3 -12   47.20    6.10
  -2   3 -12   58.19    4.70
   2   3  12   50.49    4.70
   3   3  12    1.10    2.30
  -3   3 -12    0.20    3.90
  -3   3 -12    3.40    2.80
  -3  -4  12   25.30    5.20
   3  -4 -12   26.10    4.30
   3   4 -12   25.80    4.40
   2  -4 -12   48.00    4.80
  -2  -4  12   32.70    4.50
   2   4 -12   39.20    4.60
  -2   4  12   37.50    4.30
   1  -4 -12    2.50    1.90
  -1  -4  12    6.80    2.60
   1   4 -12    5.70    2.60
  -1   4  12    4.60    2.50
   1   4 -12    3.40    1.60
   0  -4  12   88.09    5.60
   0  -4 -12   92.29    4.90
   0   4 -12   81.59    5.60
   0   4 -12   95.69    5.80
   0   4  12   91.69    5.90
  -1  -4 -12    4.20    1.70
   1  -4  12    0.90    1.50
  -1   4 -12    0.00    2.30
  -1   4 -12    4.00    2.00
   1   4  12    0.90    2.00
   2   4  12   28.00    4.00
  -2   4 -12   25.50    3.90
  -2   4 -12   20.90    4.70
   3   4  12   32.60    4.80
  -3   4 -12   31.00    6.50
  -3   4 -12   32.60    5.10
   3  -5 -12    2.10    2.60
  -3  -5  12    3.70    4.10
   3   5 -12    0.00    2.20
   2  -5 -12   28.00    3.80
  -2  -5  12   32.20    5.00
  -2   5  12   28.60    4.10
   2   5 -12   27.80    4.00
  -1  -5  12   95.29    6.70
   1  -5 -12   99.99    5.70
   1   5 -12   92.49    5.70
  -1   5  12   99.39    6.40
   1   5 -12   95.59    6.30
   0  -5  12    2.70    2.10
   0  -5 -12    3.70    1.60
   0   5 -12    1.50    2.10
   0   5  12    0.00    1.80
   0   5 -12    3.10    2.20
   1  -5  12  293.77   12.70
  -1   5 -12  294.57   13.50
  -1   5 -12  287.37   15.20
   1   5  12  286.07   13.70
   2   5  12   67.49    5.60
  -2   5 -12   61.09    6.60
  -2   5 -12   55.29    5.00
  -3   5 -12    0.00    2.50
  -3   5 -12    6.30    4.80
   3   5  12    1.80    3.00
  -3  -6  12    0.80    3.90
   3  -6 -12    4.30    2.90
   3   6 -12    3.60    2.80
   2  -6 -12  176.58    9.20
  -2  -6  12  176.28   10.60
   2   6 -12  173.58    9.40
  -2   6  12  168.18    9.50
  -2   6  12  167.28   10.20
   1  -6 -12    8.50    2.40
  -1  -6  12    7.70    3.00
  -1   6  12    6.80    2.90
   1   6 -12   10.10    2.50
   1   6 -12    7.70    2.80
   0  -6 -12    0.30    1.40
   0  -6  12    0.60    2.00
   0   6 -12    0.00    1.90
   0   6 -12    0.50    2.10
   0   6  12    0.00    2.20
  -1   6 -12   84.39    5.80
   1   6  12   85.69    6.20
  -1   6 -12   90.39    6.90
  -2   6 -12   91.69    6.60
   2   6  12   78.99    6.50
  -2   6 -12   83.39    7.60
   3   6  12    1.60    3.10
  -3   6 -12    0.00    2.30
  -3   6 -12    7.80    4.60
  -3  -7  12    0.50    3.70
   3  -7 -12    4.60    3.00
   2  -7 -12   67.99    5.40
  -2  -7  12   91.09    7.50
   2   7 -12   65.89    5.40
  -2   7  12   78.29    6.80
   1  -7 -12  334.17   14.60
  -1  -7  12  350.86   16.40
  -1   7  12  354.76   15.90
   1   7 -12  334.17   15.50
   1   7 -12  333.77   16.80
   0   7 -12   86.19    6.40
   0   7  12   76.09    6.10
   0   7 -12   76.09    5.50
  -1   7 -12  141.59    8.00
   1   7  12  138.29    8.50
  -1   7 -12  134.49    9.30
   2   7  12   68.99    6.70
  -2   7 -12   46.20    6.60
  -2   7 -12   58.19    6.30
   3   7  12   16.80    4.40
  -3   7 -12   11.90    5.10
  -3   7 -12   15.50    4.00
  -3  -8  12    0.90    4.20
   3  -8 -12    1.00    2.80
  -2  -8  12    6.40    3.80
   2  -8 -12    5.20    2.50
  -2   8  12   11.20    4.20
  -1  -8  12    0.40    2.90
  -1   8  12    2.50    2.70
   1   8 -12    7.50    2.60
   0   8 -12  172.28   10.60
   0   8  12  182.38    9.90
   0   8 -12  164.88    9.20
  -1   8 -12    3.50    2.30
  -1   8 -12    0.30    2.90
   1   8  12    0.00    2.60
  -2   8 -12   37.60    6.20
  -2   8 -12   62.89    5.50
   2   8  12   74.19    7.20
  -3   8 -12    5.10    3.30
  -3   8 -12    4.20    4.60
  -2  -9  12   26.40    5.50
  -2   9  12   53.39    7.20
  -1  -9  12    3.20    3.10
  -1   9  12    1.30    2.80
   0   9  12   24.30    4.30
   0   9 -12   19.60    3.50
   0   9 -12   18.90    4.30
   1   9  12   92.19    7.30
  -1   9 -12   75.29    7.40
  -1   9 -12   86.69    6.30
  -2   9 -12   23.50    5.50
   2   9  12   34.00    5.50
  -2   9 -12   31.70    5.10
  -2 -10  12    0.00    3.80
  -2  10  12    7.70    4.80
  -1 -10  12   12.80    4.10
   0  10 -12    0.00    2.80
   0  10  12    4.60    3.10
  -1  10 -12   19.30    4.70
   1  10  12   26.40    4.90
  -1  10 -12   19.80    3.90
  -2  10 -12   26.80    5.60
  -2  10 -12   38.30    5.60
   2  10  12   48.90    6.80
  -1 -11  12   42.90    6.00
   0  11  12    2.10    3.20
   0  11 -12    1.40    3.20
   1  11  12  144.69    9.70
  -1  11 -12  115.39   10.20
   4   0 -13    4.80    3.70
   3   0 -13    0.00    2.50
  -3   0  13    0.00    3.10
   2   0 -13    0.90    2.00
  -2   0  13    0.60    2.70
  -1   0  13    1.40    2.10
   1   0 -13    0.80    2.00
   0   0 -13    0.00    1.80
   0   0  13    0.00    1.80
   1   0  13    0.00    1.70
  -1   0 -13    1.20    1.70
  -2   0 -13    0.00    1.90
   2   0  13    1.80    1.50
  -3   0 -13    0.00    2.00
  -4   0 -13    1.30    3.00
  -4   0 -13   10.70    5.40
   4  -1 -13    4.70    3.20
   4   1 -13   10.70    4.00
   3  -1 -13    5.10    3.00
  -3   1  13    3.90    3.40
   3   1 -13    8.00    3.20
  -2  -1  13    3.80    2.80
   2  -1 -13    0.00    1.90
   2   1 -13    2.00    2.20
  -2   1  13    0.00    2.60
   1  -1 -13  219.68   10.60
  -1  -1  13  237.18   11.20
   1   1 -13  226.18   10.30
  -1   1  13  222.28   11.00
   1   1 -13  250.47   11.20
   0  -1 -13  112.39    6.30
   0  -1  13  114.89    6.50
   0   1 -13  122.49    6.80
   0   1  13  123.79    6.70
   1  -1  13  116.89    6.70
  -1  -1 -13  143.59    7.00
   1   1  13  129.99    7.10
  -1   1 -13  131.99    7.00
  -2  -1 -13  383.66   16.50
   2  -1  13  378.86   16.40
   2   1  13  374.66   16.70
  -2   1 -13  379.66   16.80
  -3  -1 -13    3.40    2.40
  -3   1 -13    4.20    4.60
   3   1  13    1.00    1.20
  -3   1 -13    2.20    2.60
  -4  -1 -13    2.10    2.90
  -4   1 -13    2.60    3.20
  -4   1 -13    5.70    5.00
   4  -2 -13    1.00    3.40
   4   2 -13    3.80    3.60
   3  -2 -13    8.00    3.20
  -3  -2  13    0.00    3.70
   3   2 -13    2.10    2.70
  -3   2  13    0.90    3.40
  -2  -2  13   15.30    3.50
   2  -2 -13    8.90    2.60
   2   2 -13   12.40    3.10
  -2   2  13   12.10    3.20
   1  -2 -13   75.39    4.90
  -1  -2  13   73.29    5.50
   1   2 -13   78.49    5.40
   1   2 -13   75.49    4.00
  -1   2  13   80.99    5.50
   0  -2  13   40.80    3.80
   0  -2 -13   38.30    3.40
   0   2 -13   40.30    4.30
   0   2  13   38.10    3.60
   0   2 -13   32.90    3.20
  -1  -2 -13   74.19    4.70
   1   2  13   76.09    5.10
  -1   2 -13   63.99    4.90
  -1   2 -13   68.09    5.50
  -2  -2 -13   72.19    4.90
   2  -2  13   72.29    4.70
   2   2  13   69.59    5.20
  -2   2 -13   69.89    6.80
  -2   2 -13   71.09    5.50
  -3  -2 -13    2.50    2.10
  -3   2 -13    1.40    2.40
   3   2  13    0.00    2.10
  -3   2 -13    1.30    4.10
   3  -3 -13    0.00    2.10
  -3  -3  13    0.00    3.90
   3   3 -13    0.00    2.40
  -3   3  13    0.80    2.90
  -2  -3  13   91.99    6.80
   2  -3 -13   74.29    5.40
   2   3 -13   70.59    5.60
  -2   3  13   76.69    5.90
  -1  -3  13    8.40    2.70
   1  -3 -13    6.40    2.30
   1   3 -13    6.20    1.60
  -1   3  13    4.70    2.60
   1   3 -13    8.80    2.70
   0  -3  13  211.38   10.00
   0  -3 -13  207.68    9.50
   0   3 -13  209.18   10.50
   0   3 -13  203.28   10.30
   0   3  13  207.58   10.20
   1  -3  13  114.39    6.20
  -1  -3 -13  115.59    6.00
  -1   3 -13  119.39    7.50
   1   3  13  106.59    6.70
  -1   3 -13  113.89    6.70
  -2  -3 -13   24.30    3.20
   2   3  13   27.30    3.80
  -2   3 -13   23.90    4.00
  -2   3 -13   11.40    3.90
  -3   3 -13   51.49    6.10
   3   3  13   53.59    5.80
  -3   3 -13   41.40    7.60
   3  -4 -13   10.50    3.40
  -3  -4  13   10.90    4.70
   3   4 -13   10.80    3.40
  -2  -4  13    0.70    3.00
   2  -4 -13   10.20    2.90
   2   4 -13    5.60    2.60
  -2   4  13    5.00    2.80
   1  -4 -13   68.89    4.70
  -1  -4  13   65.39    5.40
   1   4 -13   64.89    4.40
  -1   4  13   63.69    5.30
   1   4 -13   64.99    5.30
   0  -4 -13  117.89    6.00
   0  -4  13  116.19    6.60
   0   4 -13  117.39    6.90
   0   4  13  104.79    6.80
   0   4 -13  113.29    6.90
   1  -4  13  136.79    7.00
  -1  -4 -13  135.89    6.80
  -1   4 -13  142.59    8.60
  -1   4 -13  139.19    7.80
   1   4  13  133.19    7.80
  -2   4 -13  209.38   13.50
   2   4  13  249.88   12.00
  -2   4 -13  233.68   11.80
  -3   4 -13   28.90    5.20
  -3   4 -13   16.90    5.50
   3   4  13   25.70    4.50
   3  -5 -13   23.90    4.60
  -3  -5  13   27.20    5.40
   3   5 -13   18.90    4.00
   2  -5 -13    3.90    2.60
  -2  -5  13    7.90    3.60
  -2   5  13    7.10    3.00
   2   5 -13    3.00    2.30
   1  -5 -13   53.29    4.10
  -1  -5  13   50.39    5.20
   1   5 -13   48.10    5.20
  -1   5  13   51.59    5.00
   0  -5 -13   18.30    2.60
   0  -5  13   19.20    3.00
   0   5 -13   19.80    3.40
   0   5 -13   24.40    3.70
   0   5  13   18.00    3.30
   1  -5  13  334.27   14.40
   1   5  13  318.87   15.40
  -1   5 -13  326.37   16.90
  -1   5 -13  346.17   15.20
  -2   5 -13   21.90    3.90
   2   5  13   23.80    4.00
  -2   5 -13   17.20    4.70
  -3   5 -13   12.10    3.70
  -3   5 -13   13.30    5.70
   3   5  13   22.40    4.50
   3  -6 -13    5.00    3.00
  -3  -6  13    0.00    4.30
   3   6 -13    3.00    2.80
   2  -6 -13   36.40    4.60
  -2  -6  13   38.00    5.60
   2   6 -13   45.00    5.10
  -2   6  13   42.10    4.90
   1  -6 -13  126.29    7.00
  -1  -6  13  132.19    8.30
   1   6 -13  124.09    7.80
  -1   6  13  141.59    8.30
   0  -6  13    0.00    2.10
   0   6 -13    0.40    2.40
   0   6  13    1.00    2.50
   0   6 -13    2.90    2.30
   1   6  13    2.00    2.60
  -1   6 -13    1.10    2.70
  -1   6 -13    4.30    2.30
  -2   6 -13    2.20    3.60
  -2   6 -13    3.00    2.70
   2   6  13    3.20    3.00
   3   6  13   12.80    4.00
  -3   6 -13    7.50    4.90
  -3   6 -13   11.90    4.10
   3  -7 -13    1.30    2.90
  -3  -7  13    1.80    3.80
   2  -7 -13   49.60    5.20
  -2  -7  13   77.49    7.30
   2   7 -13   53.89    5.00
  -1  -7  13   81.99    6.60
   1  -7 -13   69.19    4.80
   1   7 -13   69.99    5.60
  -1   7  13   80.39    6.20
   0  -7  13    0.00    1.70
   0   7 -13    2.10    2.40
   0   7 -13    3.20    2.70
   0   7  13    4.30    2.90
  -1   7 -13  150.28    8.60
   1   7  13  148.19    9.00
  -1   7 -13  148.39    9.90
  -2   7 -13    9.80    3.80
   2   7  13    7.30    3.50
  -2   7 -13    8.50    3.30
   3   7  13    6.80    4.00
  -3   7 -13    0.00    2.80
  -3   7 -13    0.80    4.20
   2  -8 -13   32.10    4.40
  -2  -8  13   36.60    5.90
  -1  -8  13    0.40    3.10
  -1   8  13    6.00    3.10
   1   8 -13    3.70    2.50
   0  -8  13    3.20    1.80
   0   8  13    5.50    3.20
   0   8 -13    6.70    3.30
   0   8 -13    9.20    2.90
  -1   8 -13   82.19    6.20
   1   8  13   92.29    7.10
  -1   8 -13   83.09    7.50
  -2   8 -13   18.10    5.00
  -2   8 -13   13.50    3.60
   2   8  13   13.90    4.30
  -2  -9  13    7.90    4.40
  -1  -9  13    0.90    3.30
  -1   9  13    3.10    3.00
   1   9 -13    0.00    1.40
   0   9  13    0.00    2.40
   0   9 -13    3.30    2.90
   0   9 -13    0.00    2.10
   1   9  13    3.80    3.30
  -1   9 -13    2.50    2.30
  -1   9 -13    3.50    3.40
  -2   9 -13    6.50    3.30
  -2   9 -13    1.10    3.60
   2   9  13   10.70    4.00
  -2 -10  13   16.50    5.20
  -1 -10  13   51.19    6.50
   0  10 -13   39.20    6.00
   0  10  13   48.20    5.70
   0  10 -13   41.20    5.10
   1  10  13   73.69    7.40
  -1  10 -13   62.29    6.50
  -1  10 -13   42.60    6.60
  -1 -11  13   11.60    4.80
   0  11  13   16.30    4.40
   0  11 -13   11.90    4.40
   1  11  13    2.70    3.60
  -1  11 -13    0.00    3.50
   4   0 -14    6.10    3.50
  -3   0  14   26.90    5.10
   3   0 -14   21.30    4.30
  -2   0  14    0.00    2.70
   2   0 -14    0.00    1.90
   1   0 -14   75.49    5.30
  -1   0  14   84.79    5.70
   0   0 -14  668.93   27.70
   0   0  14  708.83   28.50
   1   0  14    0.00    1.90
  -1   0 -14    3.30    2.00
   2   0  14   22.10    3.30
  -2   0 -14   28.90    3.80
  -3   0 -14  297.27   14.50
   4  -1 -14    5.30    3.40
   4   1 -14   10.80    4.00
   3  -1 -14    7.00    3.30
  -3  -1  14    6.80    4.10
   3   1 -14    6.80    3.10
  -3   1  14    8.50    3.90
  -2  -1  14   44.40    5.00
   2  -1 -14   34.60    4.40
  -2   1  14   34.90    4.50
   2   1 -14   34.20    4.40
  -1  -1  14    5.70    2.50
   1  -1 -14    3.90    2.10
   1   1 -14    5.10    2.20
  -1   1  14    4.30    2.40
   0  -1  14    0.00    1.90
   0  -1 -14    0.00    1.90
   0   1  14    1.20    1.80
   0   1 -14    1.40    2.10
   1  -1  14   69.19    4.80
  -1  -1 -14   79.19    5.10
  -1   1 -14   69.59    5.00
   1   1  14   70.69    5.10
  -2  -1 -14   97.09    6.10
   2  -1  14   85.99    5.70
  -2   1 -14  102.99    6.50
   2   1  14   87.19    6.00
  -3  -1 -14   31.70    4.40
  -3   1 -14   18.10    5.70
  -3   1 -14   32.20    4.90
   3  -2 -14    0.00    2.40
  -3  -2  14    0.00    3.70
   3   2 -14    0.90    2.40
  -3   2  14    3.50    3.40
  -2  -2  14  167.48    9.80
   2  -2 -14  160.08    9.00
  -2   2  14  169.48    9.40
   2   2 -14  158.88    9.20
   1  -2 -14   10.60    2.50
  -1  -2  14    6.90    2.70
  -1   2  14    9.30    2.70
   1   2 -14    3.60    2.30
   0  -2  14   78.49    5.40
   0  -2 -14   91.99    5.40
   0   2  14   77.49    5.40
   0   2 -14   86.89    5.30
   0   2 -14   75.19    5.40
   1  -2  14  175.58    9.20
  -1  -2 -14  199.48    9.30
   1   2  14  189.58    9.80
  -1   2 -14  201.28   10.90
  -1   2 -14  211.38   10.00
  -2  -2 -14   42.40    4.40
   2  -2  14   38.70    3.60
   2   2  14   50.09    4.80
  -2   2 -14   41.50    4.90
  -2   2 -14   36.40    5.80
  -3  -2 -14   93.69    6.30
  -3   2 -14   82.49    6.90
   3   2  14   88.79    6.60
   3  -3 -14    7.50    3.10
  -3  -3  14    0.00    4.10
  -3   3  14    3.50    3.50
   3   3 -14    2.80    2.60
   2  -3 -14   86.29    6.10
  -2  -3  14   99.99    7.30
   2   3 -14   92.09    6.70
  -2   3  14   93.29    6.70
   1  -3 -14   53.29    4.30
  -1  -3  14   47.70    4.90
  -1   3  14   54.09    4.80
   1   3 -14   59.29    4.90
   0  -3 -14   19.90    2.90
   0  -3  14   18.20    3.00
   0   3  14   17.50    2.90
   0   3 -14   15.40    3.10
   0   3 -14   19.00    2.80
  -1  -3 -14   46.90    3.80
   1  -3  14   40.90    3.60
  -1   3 -14   44.10    4.60
   1   3  14   41.00    4.30
  -1   3 -14   36.90    4.40
  -2  -3 -14    0.70    1.90
  -2   3 -14    0.00    2.40
   2   3  14    1.70    2.20
  -2   3 -14    1.80    3.20
  -3   3 -14    5.90    5.00
  -3   3 -14   10.20    3.40
   3   3  14    7.70    3.20
   3  -4 -14    0.10    3.00
  -3  -4  14    4.70    4.30
   3   4 -14    0.20    2.60
   2  -4 -14   19.80    3.80
  -2  -4  14   13.40    4.10
   2   4 -14   17.10    3.70
  -2   4  14   21.80    3.90
   1  -4 -14    3.60    1.90
  -1  -4  14    8.00    3.00
  -1   4  14    4.40    2.70
   1   4 -14    4.90    2.80
   0  -4  14   18.60    3.00
   0  -4 -14   20.00    2.70
   0   4  14   19.10    3.30
   0   4 -14   18.10    3.50
   0   4 -14   19.90    3.20
  -1  -4 -14  220.88    9.70
   1  -4  14  221.18   10.00
  -1   4 -14  219.38   11.90
   1   4  14  209.58   10.80
  -1   4 -14  179.28   10.30
  -2   4 -14    4.20    3.60
   2   4  14   10.10    3.20
  -2   4 -14    9.90    3.30
  -3   4 -14   21.80    5.90
   3   4  14   21.60    4.50
  -3   4 -14   29.50    5.20
  -3  -5  14   10.60    4.80
   3  -5 -14    8.50    3.50
   3   5 -14    5.50    3.10
   2  -5 -14    1.30    2.40
  -2  -5  14    2.50    3.50
  -2   5  14    3.40    3.20
   2   5 -14    3.80    2.70
  -1  -5  14    6.40    3.10
   1  -5 -14   16.10    2.90
   1   5 -14   12.00    3.20
  -1   5  14   14.30    3.50
   0  -5  14  225.88   11.20
   0  -5 -14  228.08   10.20
   0   5 -14  229.08   12.00
   0   5  14  227.08   11.60
   0   5 -14  227.98   11.40
   1  -5  14   10.60    2.40
  -1   5 -14   11.40    3.50
   1   5  14   17.50    3.40
  -1   5 -14   14.70    3.20
  -2   5 -14   83.09    6.50
  -2   5 -14   93.59    8.10
   2   5  14   91.99    6.80
  -3   5 -14   29.60    6.30
   3   5  14   32.10    5.20
  -3   5 -14   32.70    5.50
   3  -6 -14   16.90    4.20
  -3  -6  14   13.40    5.40
   3   6 -14   17.30    3.90
   2  -6 -14   31.40    4.50
  -2  -6  14   26.80    5.00
   2   6 -14   24.50    4.00
  -2   6  14   31.40    4.60
  -1  -6  14  101.09    7.40
   1  -6 -14   97.39    5.90
   1   6 -14   91.59    6.70
  -1   6  14   97.49    7.00
   0  -6  14  141.09    8.00
   0   6 -14  145.79    8.30
   0   6  14  148.39    8.60
   0   6 -14  134.69    8.70
  -1   6 -14    5.30    3.00
   1   6  14    8.00    3.20
  -1   6 -14    1.60    2.50
  -2   6 -14   17.00    4.60
   2   6  14   26.30    4.50
  -2   6 -14   21.20    4.20
   3   6  14    6.40    3.70
  -3   6 -14   15.70    4.40
  -3   6 -14   13.10    5.50
   3  -7 -14   14.00    4.00
   2  -7 -14    2.10    2.40
  -2  -7  14    4.90    4.10
   2   7 -14    7.10    2.80
  -1  -7  14  190.88   10.70
   1  -7 -14  157.98    9.20
   1   7 -14  181.88   10.00
  -1   7  14  196.98   10.40
   0  -7  14  137.89    8.80
   0   7 -14  180.88   10.30
   0   7  14  181.88   10.00
   0   7 -14  186.18    9.70
  -1   7 -14    1.40    2.50
  -1   7 -14    0.00    2.60
   1   7  14    2.80    2.90
   2   7  14   31.80    5.20
  -2   7 -14   16.70    4.80
  -2   7 -14   24.60    4.60
  -3   7 -14   23.30    6.60
  -3   7 -14   50.89    6.90
   3   7  14   54.09    6.80
  -2  -8  14   88.29    8.50
  -1  -8  14    0.00    3.10
  -1   8  14    4.30    3.10
   1   8 -14    8.60    3.10
   0   8 -14   13.30    3.30
   0   8 -14   10.00    3.40
   0   8  14   10.30    3.60
   1   8  14   26.30    4.60
  -1   8 -14   13.50    4.30
  -1   8 -14   21.70    4.10
  -2   8 -14    3.50    3.70
   2   8  14    4.30    3.40
  -2   8 -14    3.90    3.10
  -2  -9  14   14.00    5.00
  -1  -9  14   35.20    5.30
   1   9 -14   36.90    4.90
  -1   9  14   49.60    5.60
   0   9 -14   36.10    4.90
   0   9  14   40.70    5.40
   0   9 -14   36.90    5.40
   1   9  14    2.40    3.10
  -1   9 -14    4.00    2.90
  -1   9 -14    0.00    3.00
   2   9  14    8.60    4.00
  -2   9 -14    2.70    3.90
  -2   9 -14    2.30    2.80
  -1 -10  14   21.30    4.90
   0  10 -14    3.10    3.30
   0  10 -14    1.70    2.80
   0  10  14    5.60    3.30
  -1  10 -14    0.00    2.50
  -1  10 -14    1.00    3.30
   1  10  14    3.30    3.50
   0  11 -14   46.20    6.60
   0  11  14   54.19    6.60
   3   0 -15    1.90    3.10
  -3   0  15    2.90    3.90
  -2   0  15    1.70    2.80
   2   0 -15    1.40    2.50
  -1   0  15    2.40    2.40
   1   0 -15    0.00    1.80
   0   0  15    1.40    2.10
   0   0 -15    7.00    2.40
  -1   0 -15    1.80    1.90
   1   0  15    0.80    1.90
  -2   0 -15    0.00    2.30
   2   0  15    0.10    2.10
  -3   0 -15    3.30    2.70
  -3  -1  15    8.90    4.50
   3  -1 -15   15.30    4.00
  -3   1  15   14.50    4.40
   3   1 -15   21.40    4.40
  -2  -1  15   44.00    5.20
   2  -1 -15   42.20    5.00
  -2   1  15   45.40    5.10
   2   1 -15   44.50    5.10
  -1  -1  15   31.00    4.00
   1  -1 -15   30.50    3.90
   1   1 -15   27.50    3.90
  -1   1  15   28.90    3.90
   0  -1  15  284.87   13.30
   0  -1 -15  298.07   13.10
   0   1 -15  289.37   13.40
   0   1  15  276.37   13.30
  -1  -1 -15    5.00    2.30
   1  -1  15    3.30    2.10
   1   1  15    4.30    2.30
  -1   1 -15    4.00    2.30
   2  -1  15   71.19    5.00
  -2  -1 -15   62.69    5.10
   2   1  15   72.49    5.40
  -2   1 -15   60.39    5.10
  -3  -1 -15   29.30    4.40
  -3   1 -15   23.90    6.10
  -3   1 -15   27.50    4.60
  -3  -2  15   13.80    4.90
   3  -2 -15   10.40    3.70
  -3   2  15   11.50    4.40
   3   2 -15   13.10    3.80
  -2  -2  15   27.00    4.50
   2  -2 -15   32.80    4.50
  -2   2  15   28.00    4.30
   2   2 -15   32.90    4.70
  -1  -2  15   75.49    5.80
   1  -2 -15   66.59    5.00
   1   2 -15   64.89    5.30
  -1   2  15   62.79    5.30
   0  -2 -15  146.09    7.80
   0  -2  15  153.28    8.20
   0   2  15  149.99    8.30
   0   2 -15  157.98    8.50
   0   2 -15  146.19    8.10
  -1  -2 -15   27.40    3.60
   1  -2  15   34.00    3.70
   1   2  15   30.90    3.90
  -1   2 -15   30.90    4.60
  -1   2 -15   28.10    4.10
   2  -2  15    0.30    1.90
  -2  -2 -15    0.70    2.10
  -2   2 -15    0.80    3.20
   2   2  15    0.80    2.30
  -2   2 -15    3.10    2.60
  -3  -2 -15    1.40    2.50
   3   2  15    3.40    2.60
  -3   2 -15    1.30    3.90
  -3   2 -15    2.20    3.10
  -3  -3  15    0.00    4.10
   3  -3 -15    7.80    3.10
   3   3 -15    0.00    2.40
  -3   3  15    4.70    3.80
   2  -3 -15    0.90    2.20
  -2  -3  15    0.00    3.10
   2   3 -15    0.00    2.40
  -2   3  15    1.60    3.00
   1  -3 -15  190.48    9.60
  -1  -3  15  201.68   10.40
  -1   3  15  185.88   10.10
   1   3 -15  192.48   10.20
   0  -3  15    0.00    2.00
   0  -3 -15    3.50    2.10
   0   3  15    2.80    2.30
   0   3 -15    4.60    2.00
   0   3 -15    2.40    2.30
  -1  -3 -15  182.18    9.10
  -1   3 -15  201.08   11.10
  -1   3 -15  203.28   10.10
   1   3  15  178.58    9.90
  -2  -3 -15  111.59    6.40
   2   3  15  111.99    7.10
  -2   3 -15  110.39    8.80
  -2   3 -15  101.49    7.10
  -3   3 -15   64.29    9.00
  -3   3 -15   72.39    6.60
   3   3  15   61.79    5.80
  -3  -4  15   18.50    5.30
   3  -4 -15   18.90    4.40
   3   4 -15   20.90    4.50
  -2  -4  15   88.29    7.20
   2  -4 -15   73.59    5.90
   2   4 -15   80.19    6.40
  -2   4  15   82.49    6.60
   1  -4 -15   14.10    2.80
  -1  -4  15   13.00    3.40
  -1   4  15    6.00    3.10
   1   4 -15   11.40    3.20
   0  -4  15   40.50    4.30
   0  -4 -15   36.70    3.80
   0   4  15   33.40    4.30
   0   4 -15   39.20    4.70
   0   4 -15   38.20    4.30
  -1  -4 -15  171.88    8.20
   1  -4  15  170.38    8.40
  -1   4 -15  158.68    9.90
   1   4  15  159.38    9.10
  -1   4 -15  155.88    8.90
   2   4  15    4.70    2.90
  -2   4 -15    0.00    3.30
  -2   4 -15    0.00    2.20
  -3   4 -15   42.20    6.00
   3   4  15   36.40    5.10
  -3   4 -15   33.00    7.10
   3  -5 -15   39.20    5.70
  -3  -5  15   23.50    6.00
   3   5 -15   33.00    5.10
   2  -5 -15   38.40    4.70
  -2  -5  15   37.30    5.50
   2   5 -15   37.10    5.10
  -2   5  15   30.80    4.60
  -1  -5  15    1.50    2.70
   1  -5 -15    0.00    1.90
   1   5 -15    0.00    2.10
  -1   5  15    2.20    2.90
   0  -5 -15   45.20    3.80
   0  -5  15   45.10    4.60
   0   5 -15   54.99    4.70
   0   5  15   48.80    5.20
   0   5 -15   45.20    5.30
   1  -5  15   14.20    2.70
  -1   5 -15   20.30    4.30
  -1   5 -15   23.40    3.90
   1   5  15   17.50    3.60
  -2   5 -15    5.40    3.50
   2   5  15    5.10    3.00
  -2   5 -15    6.80    2.90
   3   5  15    1.10    3.30
  -3   5 -15    4.20    3.30
  -3   5 -15    0.50    3.90
   3  -6 -15    0.00    2.80
  -3  -6  15    0.00    4.40
   3   6 -15    2.90    3.10
  -2  -6  15   51.59    6.50
   2  -6 -15   52.79    5.50
   2   6 -15   45.50    5.60
  -2   6  15   62.39    6.30
   1  -6 -15    0.80    1.80
  -1  -6  15    2.60    3.00
  -1   6  15    0.20    2.90
   1   6 -15    0.00    2.50
   0  -6  15   93.59    6.60
   0   6 -15   93.39    6.70
   0   6 -15   95.39    7.00
   0   6  15  107.99    7.30
  -1   6 -15   44.40    5.30
  -1   6 -15   31.30    5.10
   1   6  15   50.69    5.60
  -2   6 -15    0.00    3.30
   2   6  15    4.50    3.10
  -2   6 -15    8.50    3.50
  -3   6 -15    6.70    4.60
  -3   6 -15   19.60    5.00
   3   6  15   23.60    4.90
   3  -7 -15   13.50    4.00
   2  -7 -15    0.90    2.30
  -2  -7  15    6.70    4.30
   2   7 -15    1.50    2.70
  -2   7  15    3.10    3.30
  -1  -7  15    9.70    3.70
   1   7 -15   17.80    3.80
  -1   7  15   13.70    4.00
   0  -7  15   70.99    5.60
   0   7  15   79.49    6.60
   0   7 -15   76.69    6.30
   0   7 -15   75.99    6.20
   1   7  15    3.00    3.00
  -1   7 -15    1.40    3.20
  -1   7 -15    4.10    2.70
  -2   7 -15    4.90    3.20
  -2   7 -15    2.20    3.60
   2   7  15    0.20    3.30
  -2  -8  15   59.59    7.10
   2   8 -15   46.40    5.50
  -1  -8  15   54.99    6.50
   1   8 -15   61.29    5.70
  -1   8  15   63.59    6.40
   0   8 -15   40.70    5.50
   0   8 -15   35.90    4.90
   0   8  15   47.20    5.80
   1   8  15   31.80    5.00
  -1   8 -15   30.90    5.20
  -1   8 -15   35.50    5.00
   2   8  15   52.89    6.50
  -2   8 -15   39.80    5.80
  -2   8 -15   23.80    5.80
  -2  -9  15   10.20    5.00
  -1  -9  15   41.80    6.00
   1   9 -15   38.90    5.10
  -1   9  15   40.40    5.50
   0   9  15    9.20    3.70
   0   9 -15    6.20    3.20
   0   9 -15    9.50    3.60
  -1   9 -15  120.29    7.90
   1   9  15  119.39    8.90
  -1   9 -15  107.69    9.10
  -2   9 -15   24.80    6.10
   2   9  15   47.10    6.40
  -2   9 -15   36.10    5.80
  -1 -10  15    0.00    3.60
   0  10  15   89.39    7.50
   0  10 -15   77.39    6.80
   0  10 -15   82.39    7.40
  -1  10 -15   20.80    4.70
   1  10  15   33.50    5.70
  -1  10 -15   10.80    4.50
  -3   0  16   23.50    5.60
   3   0 -16   15.70    4.10
  -2   0  16  117.69    7.90
   2   0 -16  108.69    7.40
   1   0 -16   86.09    6.10
  -1   0  16   87.09    6.30
   0   0  16   96.29    6.40
   0   0 -16   97.09    6.20
  -1   0 -16  765.12   31.80
   1   0  16  811.82   32.50
  -2   0 -16   25.60    4.00
   2   0  16   23.90    3.60
  -3   0 -16   35.90    5.10
   3  -1 -16    3.30    3.30
  -3  -1  16    8.90    4.50
   3   1 -16    0.40    2.70
  -3   1  16    0.00    3.60
   2  -1 -16   55.89    5.90
  -2  -1  16   48.30    5.80
   2   1 -16   55.49    5.90
  -2   1  16   62.79    5.80
  -1  -1  16   49.99    4.80
   1  -1 -16   55.99    4.70
   1   1 -16   51.79    4.70
  -1   1  16   52.49    5.10
   0  -1  16  126.19    7.70
   0  -1 -16  131.29    7.40
   0   1 -16  147.09    8.10
   0   1  16  134.59    7.90
  -1  -1 -16   43.10    4.60
   1  -1  16   37.50    4.20
   1   1  16   41.50    4.50
  -1   1 -16   38.40    4.50
  -2  -1 -16    2.80    2.50
   2  -1  16    2.90    1.90
   2   1  16    0.00    2.30
  -2   1 -16    0.40    2.50
  -3  -1 -16   26.80    4.40
  -3   1 -16   19.80    5.40
  -3   1 -16   42.80    5.70
   3  -2 -16    4.30    3.20
  -3  -2  16    4.30    4.30
   3   2 -16    6.00    3.50
  -3   2  16    3.20    4.30
   2  -2 -16    4.80    2.60
  -2  -2  16    8.40    3.70
   2   2 -16    4.50    2.60
  -2   2  16    6.00    3.30
  -1  -2  16   98.49    6.90
   1  -2 -16   97.09    6.10
  -1   2  16   97.79    6.80
   1   2 -16  106.29    6.90
   0  -2  16   59.09    5.00
   0  -2 -16   57.49    4.60
   0   2  16   61.49    5.30
   0   2 -16   58.19    5.20
   0   2 -16   61.49    4.50
  -1  -2 -16    6.30    2.50
   1  -2  16    4.30    2.40
  -1   2 -16   11.00    3.20
   1   2  16    7.00    2.70
  -1   2 -16    6.00    2.90
   2  -2  16   67.99    5.30
  -2  -2 -16   58.79    4.80
  -2   2 -16   60.69    6.30
  -2   2 -16   49.40    6.70
   2   2  16   63.09    5.30
  -3  -2 -16    0.00    2.40
  -3   2 -16    6.60    4.40
   3   2  16    1.50    2.50
  -3   2 -16    0.00    2.80
   3  -3 -16    4.30    2.90
  -3  -3  16    1.20    4.30
  -3   3  16   10.20    4.30
   3   3 -16    3.90    3.20
  -2  -3  16    2.70    3.40
   2  -3 -16    0.00    2.10
  -2   3  16    3.80    3.20
   2   3 -16    0.50    2.70
  -1  -3  16    4.90    3.10
   1  -3 -16    0.00    2.10
   1   3 -16    0.70    2.90
  -1   3  16    3.30    2.70
   0  -3 -16    5.50    2.40
   0  -3  16    4.60    2.50
   0   3 -16    4.70    2.10
   0   3  16    0.90    2.30
   0   3 -16    2.90    2.50
  -1  -3 -16   21.80    3.40
   1   3  16   23.20    3.80
  -1   3 -16   23.40    4.10
  -1   3 -16   24.90    4.30
  -2  -3 -16   33.50    4.00
   2   3  16   44.90    5.00
  -2   3 -16   47.40    5.50
  -2   3 -16   38.20    6.00
  -3   3 -16   11.40    5.30
  -3   3 -16    0.00    2.90
   3   3  16    0.30    2.60
  -3  -4  16    4.70    4.50
   3  -4 -16    4.30    3.50
   3   4 -16    9.20    3.80
   2  -4 -16    9.50    3.20
  -2  -4  16    3.30    3.30
  -2   4  16    6.50    3.40
   2   4 -16   10.20    3.20
   1  -4 -16  102.49    6.30
  -1  -4  16  107.59    7.40
   1   4 -16  100.69    7.20
  -1   4  16   97.49    7.10
   0  -4  16  153.68    8.50
   0  -4 -16  146.29    7.70
   0   4  16  152.18    8.80
   0   4 -16  149.79    8.70
   0   4 -16  146.49    8.70
   1  -4  16   27.70    3.50
  -1  -4 -16   26.80    3.60
   1   4  16   30.40    4.30
  -1   4 -16   24.30    4.30
  -1   4 -16   24.90    4.20
  -2   4 -16   31.20    5.70
   2   4  16   37.90    4.90
  -2   4 -16   34.70    4.90
  -3   4 -16   11.40    5.50
   3   4  16   11.10    3.80
  -3   4 -16   24.80    5.20
  -3  -5  16    9.60    5.00
   3  -5 -16    6.50    3.40
   3   5 -16    9.60    3.50
   2  -5 -16   86.19    6.40
  -2  -5  16   83.49    7.70
   2   5 -16   82.09    6.70
  -2   5  16   87.49    7.10
   1  -5 -16   10.30    2.60
  -1  -5  16   13.50    3.70
   1   5 -16    8.90    3.60
  -1   5  16   11.50    3.50
   0  -5  16  109.59    6.90
   0  -5 -16   95.99    5.90
   0   5 -16  112.89    7.50
   0   5  16  112.69    7.40
   0   5 -16  100.69    7.00
   1  -5  16   62.19    4.80
  -1   5 -16   58.89    6.00
   1   5  16   58.09    5.90
  -1   5 -16   57.29    5.30
  -2   5 -16   22.60    4.30
   2   5  16   23.20    4.30
  -2   5 -16   19.70    4.90
  -3   5 -16   36.00    7.10
  -3   5 -16   39.90    6.10
   3   5  16   38.70    5.90
   3  -6 -16   39.30    5.70
   3   6 -16   39.90    5.70
   2  -6 -16   52.29    5.60
  -2  -6  16   45.50    6.30
   2   6 -16   46.80    5.60
  -2   6  16   61.59    6.30
  -1  -6  16    9.20    3.50
   1  -6 -16    6.40    2.50
  -1   6  16    4.30    3.40
   1   6 -16    4.60    2.80
   0  -6  16  118.19    7.30
   0   6  16  108.99    7.70
   0   6 -16  106.19    7.40
   0   6 -16   99.59    7.40
  -1   6 -16   58.99    5.50
   1   6  16   62.19    6.00
  -1   6 -16   64.19    6.20
  -2   6 -16    3.90    4.10
   2   6  16    7.60    3.50
  -2   6 -16    2.20    3.10
  -3   6 -16   57.89    8.60
  -2  -7  16    0.00    3.80
   2  -7 -16    1.10    2.40
   2   7 -16    1.40    2.60
  -2   7  16    0.00    3.50
  -1  -7  16   25.60    4.70
   1   7 -16   30.60    4.70
  -1   7  16   32.70    5.10
   0  -7  16  109.29    7.30
   0   7  16  112.49    8.00
   0   7 -16  108.09    7.80
   0   7 -16  112.89    7.80
  -1   7 -16   36.40    5.70
  -1   7 -16   36.00    5.20
   1   7  16   56.19    6.00
  -2   7 -16   17.70    4.20
   2   7  16   24.60    4.90
  -2   7 -16   13.10    4.50
  -2  -8  16    3.80    4.50
   2   8 -16    6.40    2.90
  -1  -8  16    0.00    3.10
  -1   8  16    6.10    3.50
   1   8 -16    0.60    2.90
   0  -8  16   13.70    3.20
   0   8  16   30.80    5.00
   0   8 -16   22.60    4.20
   0   8 -16   22.40    4.30
  -1   8 -16   27.00    5.40
   1   8  16   32.90    5.20
  -1   8 -16   24.00    4.70
  -2   8 -16   16.90    5.10
   2   8  16   20.40    4.90
  -2   8 -16   22.20    4.60
  -1  -9  16    6.00    4.00
   1   9 -16    3.70    2.80
  -1   9  16   14.50    4.20
   0   9  16    0.00    3.30
   0   9 -16    0.50    3.00
  -1   9 -16    0.30    3.10
  -1   9 -16    1.30    3.50
   1   9  16    4.40    3.80
  -1 -10  16    0.00    4.10
   0  10  16    0.00    3.20
   0  10 -16    0.60    2.90
  -1  10 -16    0.00    3.00
  -1  10 -16    0.00    3.40
   1  10  16    0.00    3.40
   3   0 -17    3.70    3.20
  -3   0  17    0.00    3.90
   2   0 -17    0.00    2.30
  -2   0  17    0.20    3.20
  -1   0  17    1.00    2.60
   1   0 -17    0.00    2.40
   0   0  17    4.00    2.60
   0   0 -17    2.80    2.70
  -1   0 -17    2.30    2.70
   1   0  17    5.20    2.50
  -2   0 -17    1.50    2.30
   2   0  17    2.80    2.40
  -3   0 -17    0.00    2.90
   3  -1 -17    3.30    3.30
  -3  -1  17    0.00    3.90
  -3   1  17    1.90    4.00
   3   1 -17    5.30    3.10
  -2  -1  17   57.99    6.20
   2  -1 -17   61.29    5.50
  -2   1  17   53.99    6.00
   2   1 -17   46.20    5.60
  -1  -1  17   85.79    6.40
   1  -1 -17   76.29    5.70
  -1   1  17   72.89    6.10
   1   1 -17   69.59    5.70
   0  -1 -17    9.00    3.10
   0  -1  17   10.40    3.00
   0   1  17    8.80    3.00
   0   1 -17    4.40    2.60
   0   1 -17   11.60    2.60
   1  -1  17    1.50    2.40
  -1  -1 -17    0.00    2.20
   1   1  17    0.00    2.20
  -1   1 -17    4.50    2.90
  -2  -1 -17  270.47   12.90
  -2   1 -17  281.57   13.40
   2   1  17  266.27   13.00
  -2   1 -17  237.28   15.10
  -3  -1 -17   19.50    4.00
  -3   1 -17   13.50    5.20
  -3   1 -17   30.20    5.20
  -3  -2  17   22.70    5.70
   3  -2 -17   23.80    4.90
   3   2 -17   29.10    5.00
  -3   2  17   19.70    4.90
   2  -2 -17    5.30    2.80
  -2  -2  17    6.80    3.70
  -2   2  17    5.90    3.50
   2   2 -17    3.90    3.10
  -1  -2  17    0.70    2.40
   1  -2 -17    3.60    2.50
  -1   2  17    0.00    2.60
   1   2 -17    0.00    2.30
   0  -2  17  142.39    8.40
   0  -2 -17  138.69    7.80
   0   2  17  149.09    8.60
   0   2 -17  149.69    8.80
   0   2 -17  145.79    8.20
  -1  -2 -17  195.88    9.90
   1  -2  17  197.58   10.00
  -1   2 -17  183.18   11.20
   1   2  17  218.28   10.60
  -1   2 -17  177.58   10.10
  -2  -2 -17    2.90    2.50
  -2   2 -17    7.80    3.30
  -2   2 -17    6.30    3.50
   2   2  17    0.20    2.50
  -3   2 -17   11.00    4.30
   3   2  17   11.60    3.50
  -3   2 -17   12.60    5.20
  -3  -3  17   26.60    5.80
   3  -3 -17   31.80    5.00
  -3   3  17   30.70    5.80
   3   3 -17   36.60    5.60
  -2  -3  17    2.50    3.60
   2  -3 -17    8.80    2.90
  -2   3  17    0.00    3.20
   2   3 -17   12.10    3.50
   1  -3 -17    0.00    2.20
  -1  -3  17    1.10    3.00
  -1   3  17    0.00    2.60
   1   3 -17    0.00    2.70
   0  -3  17  261.87   12.80
   0  -3 -17  267.87   12.30
   0   3  17  245.58   12.80
   0   3 -17  279.27   13.30
   0   3 -17  263.37   13.30
   1  -3  17   10.20    2.60
  -1  -3 -17   11.10    3.00
  -1   3 -17   11.10    3.40
  -1   3 -17    9.10    3.10
   1   3  17   15.00    3.40
  -2  -3 -17   10.30    2.80
   2   3  17   24.20    4.10
  -2   3 -17   18.00    4.50
  -2   3 -17   15.00    3.60
  -3   3 -17   72.19    7.90
   3   3  17   64.39    6.70
  -3   3 -17   50.49    8.40
   3  -4 -17    4.60    3.50
  -3  -4  17    1.90    4.60
  -3   4  17   13.20    4.40
   3   4 -17    6.50    3.50
   2  -4 -17    2.60    2.80
  -2  -4  17    5.20    3.40
  -2   4  17    0.90    3.40
   2   4 -17    0.00    2.20
   1  -4 -17   52.79    4.70
  -1  -4  17   67.59    6.10
   1   4 -17   60.29    6.50
  -1   4  17   60.99    5.90
   0  -4  17    4.10    2.60
   0  -4 -17    4.60    2.40
   0   4 -17    1.70    2.30
   0   4  17    3.70    2.80
   0   4 -17    1.90    2.70
  -1  -4 -17  155.88    8.00
   1  -4  17  148.09    8.20
  -1   4 -17  144.49    9.50
  -1   4 -17  156.28    9.20
   1   4  17  148.79    9.00
  -2   4 -17   19.80    4.90
   2   4  17   29.40    4.40
  -2   4 -17   17.20    4.00
  -3   4 -17   16.60    5.50
   3   4  17   22.30    4.50
  -3   4 -17   15.90    4.70
   3  -5 -17    2.60    3.40
  -3  -5  17    0.00    4.20
   3   5 -17    2.30    3.40
   2  -5 -17    3.10    2.70
  -2  -5  17   12.40    4.40
  -2   5  17    9.20    4.00
   2   5 -17    8.20    3.10
  -1  -5  17   37.90    5.20
   1  -5 -17   46.70    4.70
   1   5 -17   40.50    5.60
  -1   5  17   47.40    5.60
   0  -5  17    0.00    2.50
   0  -5 -17    0.00    1.70
   0   5  17    0.80    2.80
   0   5 -17    3.00    3.00
   0   5 -17    1.20    2.40
  -1   5 -17    8.10    3.20
   1   5  17   11.10    3.30
  -1   5 -17    9.80    3.50
  -2   5 -17   39.10    6.20
  -2   5 -17   51.79    6.10
   2   5  17   67.39    6.70
  -3   5 -17   13.30    5.70
   3   5  17   16.30    4.70
  -3   5 -17   16.00    4.50
  -2  -6  17   33.40    5.70
   2  -6 -17   26.90    4.40
  -2   6  17   29.20    5.10
   2   6 -17   20.40    4.30
  -1  -6  17  137.09    8.80
   1  -6 -17  111.69    7.00
  -1   6  17  126.19    8.50
   1   6 -17  111.79    8.20
   0  -6  17    0.00    2.50
   0   6 -17    0.70    3.00
   0   6  17    0.70    2.90
   0   6 -17    2.10    2.70
  -1   6 -17    1.60    3.00
   1   6  17    0.00    2.90
  -1   6 -17    0.00    2.60
  -2   6 -17   19.90    5.40
  -2   6 -17   14.20    4.20
   2   6  17   19.20    4.40
  -2  -7  17   50.89    7.00
   2  -7 -17   37.60    5.00
  -2   7  17   41.90    5.90
   2   7 -17   41.60    5.50
  -1  -7  17   24.50    4.70
   1   7 -17   25.40    4.70
  -1   7  17   32.10    5.00
   0  -7  17   15.10    3.60
   0   7 -17   15.40    4.10
   0   7  17   15.40    4.10
   0   7 -17   11.80    3.70
  -1   7 -17    5.80    3.50
  -1   7 -17    8.80    3.40
   1   7  17    4.20    3.60
  -2   7 -17    5.00    3.20
  -2   7 -17    6.30    4.40
   2   7  17    0.00    3.10
  -2  -8  17   55.09    7.40
   2   8 -17   45.00    5.70
  -1  -8  17   57.39    6.60
   1   8 -17   67.39    6.30
  -1   8  17   61.09    6.80
   0   8 -17    2.80    3.00
   0   8  17    6.60    3.70
   1   8  17   12.40    4.20
  -1   8 -17   10.20    4.10
  -1   8 -17   11.60    3.80
  -2   8 -17   82.59    7.50
   2   8  17   91.29    8.30
  -1  -9  17    0.00    3.30
   1   9 -17    0.00    2.70
  -1   9  17    5.80    3.70
   0   9  17   20.20    4.60
   0   9 -17   15.80    4.30
   1   9  17    4.30    3.80
  -1   9 -17    0.30    3.70
  -1   9 -17    0.00    3.10
   0  10 -17    8.70    3.90
   0  10  17    5.10    4.00
   3   0 -18   15.90    4.10
  -2   0  18    7.20    3.90
   2   0 -18   11.70    3.70
  -1   0  18  305.67   14.90
   1   0 -18  297.77   14.50
   0   0  18    9.80    3.20
   0   0 -18    4.80    3.00
  -1   0 -18    7.60    3.30
   1   0  18   10.30    3.00
   2   0  18   42.30    4.60
  -2   0 -18   32.00    4.50
  -3   0 -18    0.00    3.10
  -3  -1  18    6.10    4.70
   3  -1 -18    7.20    3.50
  -3   1  18    8.00    4.60
   3   1 -18   11.40    4.10
  -2  -1  18   13.30    4.20
   2  -1 -18   11.90    3.30
   2   1 -18   15.20    4.00
  -2   1  18   14.50    4.30
   1  -1 -18   29.50    4.40
  -1  -1  18   22.20    4.10
  -1   1  18   30.30    4.60
   1   1 -18   19.60    4.10
   0  -1  18    4.60    2.90
   0  -1 -18    5.70    3.10
   0   1 -18    4.50    2.70
   0   1  18    1.90    2.70
   0   1 -18    6.50    2.30
  -1  -1 -18    0.00    2.50
   1  -1  18    0.00    2.20
  -1   1 -18    2.50    3.10
   1   1  18    0.90    2.50
  -2  -1 -18   45.10    5.10
  -2   1 -18   58.59    6.20
   2   1  18   45.90    5.00
  -2   1 -18   49.70    6.90
  -3  -1 -18   49.60    5.90
  -3   1 -18   49.70    7.80
  -3   1 -18   57.19    6.70
   3  -2 -18    4.60    3.10
  -3  -2  18    0.00    4.60
  -3   2  18    4.80    4.30
   3   2 -18    0.80    2.80
  -2  -2  18   49.00    6.00
   2  -2 -18   56.49    6.00
   2   2 -18   52.79    6.10
  -2   2  18   52.99    6.20
   1  -2 -18    9.20    3.10
  -1  -2  18   14.10    3.70
   1   2 -18   15.70    4.00
  -1   2  18   14.30    3.50
   0  -2  18   81.59    6.20
   0  -2 -18   83.59    5.80
   0   2  18   74.89    6.20
   0   2 -18   70.59    5.30
   0   2 -18   77.59    6.40
   1  -2  18  176.78    9.30
  -1  -2 -18  177.78    9.20
  -1   2 -18  153.38   10.00
   1   2  18  166.88    9.40
  -1   2 -18  157.88    9.40
  -2  -2 -18   38.60    4.80
  -2   2 -18   37.10    5.20
   2   2  18   34.90    4.80
  -2   2 -18   35.00    6.10
  -3   2 -18    4.90    3.70
   3   2  18   14.80    3.60
  -3   2 -18    5.90    4.50
   3  -3 -18    3.70    3.30
  -3  -3  18    2.60    4.60
  -3   3  18    3.30    4.40
   3   3 -18    0.00    2.80
   2  -3 -18   21.90    4.20
  -2  -3  18   23.80    4.90
   2   3 -18   19.70    4.60
  -2   3  18   24.00    4.60
   1  -3 -18    5.40    2.60
  -1  -3  18    3.70    3.20
   1   3 -18    5.30    3.00
  -1   3  18    2.90    3.10
   0  -3  18   85.19    6.50
   0  -3 -18   72.79    5.40
   0   3  18   82.89    6.40
   0   3 -18   82.49    5.80
   0   3 -18   72.09    6.20
   1  -3  18    6.10    2.70
  -1  -3 -18    1.70    2.40
  -1   3 -18    7.80    3.20
   1   3  18    4.60    2.80
  -1   3 -18    4.60    2.90
   2   3  18    0.00    2.70
  -2   3 -18    2.50    2.80
  -2   3 -18    7.20    4.10
  -3   3 -18    0.10    4.10
   3   3  18   10.90    3.60
  -3   3 -18   13.80    4.70
  -3  -4  18   14.00    5.70
   3  -4 -18    7.80    3.80
  -3   4  18   15.50    5.10
   3   4 -18   10.50    4.20
   2  -4 -18   32.10    4.70
  -2  -4  18   29.10    5.40
  -2   4  18   25.10    4.80
   2   4 -18   28.70    5.20
   1  -4 -18    0.00    2.20
  -1  -4  18    1.30    3.30
  -1   4  18    0.00    2.90
   1   4 -18    0.30    2.90
   0  -4 -18   46.70    4.20
   0  -4  18   49.10    5.20
   0   4  18   49.50    5.50
   0   4 -18   50.89    5.90
   0   4 -18   52.29    4.70
  -1  -4 -18   60.29    4.80
  -1   4 -18   55.79    6.30
   1   4  18   61.09    6.10
  -1   4 -18   55.49    5.70
  -2   4 -18   35.40    6.10
  -2   4 -18   41.70    5.80
   2   4  18   49.50    5.60
   3   4  18    9.50    3.80
  -3   4 -18   10.20    5.50
  -3   4 -18    8.50    4.30
   3  -5 -18    1.70    3.30
   3   5 -18    3.10    3.40
   2  -5 -18    0.70    2.40
  -2  -5  18    0.00    3.80
   2   5 -18    0.00    2.30
  -2   5  18    2.10    3.70
  -1  -5  18   20.30    4.40
   1  -5 -18   21.80    3.70
  -1   5  18   16.30    4.10
   1   5 -18   12.00    3.80
   0  -5  18   45.50    5.20
   0  -5 -18   54.49    4.20
   0   5  18   51.59    5.60
   0   5 -18   51.79    6.20
   0   5 -18   51.59    5.50
  -1   5 -18    7.20    3.20
  -1   5 -18    6.10    3.40
   1   5  18    0.10    3.00
  -2   5 -18   91.99    8.50
  -2   5 -18   81.89    7.30
   2   5  18   87.79    7.30
   2  -6 -18    4.50    2.90
  -2  -6  18    8.10    4.40
   2   6 -18    0.00    2.70
  -2   6  18    7.40    4.10
  -1  -6  18   84.49    7.30
   1  -6 -18   80.99    5.90
   1   6 -18   76.09    6.90
  -1   6  18   87.19    7.30
   0  -6  18   24.40    4.10
   0   6 -18   24.60    4.70
   0   6  18   33.30    5.10
   1   6  18   20.90    4.50
  -1   6 -18   17.40    4.00
  -1   6 -18   18.00    4.20
  -2   6 -18   10.10    4.80
  -2   6 -18   13.50    4.00
   2   6  18   14.00    4.50
   2  -7 -18    2.80    2.70
  -2  -7  18    1.50    4.60
   2   7 -18   10.30    3.70
  -2   7  18    0.10    3.80
  -1  -7  18   11.10    4.10
   1   7 -18    5.30    3.50
  -1   7  18    5.00    3.90
   0  -7  18   12.70    3.50
   0   7  18   21.10    4.60
   0   7 -18   14.00    4.30
  -1   7 -18   33.40    5.50
  -1   7 -18   29.20    5.40
   1   7  18   35.40    5.50
  -2   7 -18    3.70    3.80
  -2   7 -18    4.90    4.20
   2   7  18   11.00    4.10
   2   8 -18    4.40    3.20
  -1  -8  18    2.20    3.70
   1   8 -18    6.20    3.40
  -1   8  18    5.00    3.70
   0   8 -18   18.50    4.30
   0   8  18   25.10    5.00
   1   8  18   15.80    4.60
  -1   8 -18    7.80    4.20
  -1   8 -18   14.30    4.30
  -1  -9  18    9.10    5.00
  -1   9  18   19.10    4.80
   1   9 -18   10.80    4.00
   0   9  18   30.20    5.50
   0   9 -18   26.10    5.20
  -1   9 -18   30.00    6.00
  -1   9 -18   31.30    5.60
   1   9  18   35.50    5.90
   3   0 -19    0.10    3.10
  -3   0  19    0.00    4.20
  -2   0  19    3.60    3.80
   2   0 -19    0.20    2.90
   1   0 -19    2.70    3.00
  -1   0  19    6.70    3.30
   0   0 -19    0.00    2.70
   0   0  19    2.20    2.80
  -1   0 -19    0.00    2.70
   1   0  19    2.30    2.60
  -2   0 -19    3.60    2.90
   2   0  19    0.00    2.40
  -3   0 -19    0.00    3.00
  -3   0 -19    4.70    3.90
  -3  -1  19   12.80    5.30
   3  -1 -19   11.30    4.00
   3   1 -19    7.70    3.60
  -2  -1  19   28.30    5.30
   2  -1 -19   23.10    4.60
   2   1 -19   26.40    5.10
  -2   1  19   39.60    5.70
  -1  -1  19   21.30    4.30
   1  -1 -19   26.60    4.40
   1   1 -19   23.70    4.40
  -1   1  19   24.80    4.40
   0  -1  19   89.89    6.60
   0  -1 -19   80.09    6.00
   0   1 -19   82.89    6.40
   0   1 -19   76.79    5.70
   0   1  19   83.49    6.60
  -1  -1 -19  166.48    9.30
   1  -1  19  153.48    9.00
  -1   1 -19  162.88    9.50
   1   1  19  167.88    9.40
   2  -1  19   47.80    4.80
  -2  -1 -19   67.39    5.80
   2   1  19   67.99    5.70
  -2   1 -19   56.79    6.40
  -2   1 -19   52.29    7.00
  -3  -1 -19   13.40    4.00
  -3   1 -19    8.00    4.00
  -3   1 -19    6.50    4.30
   3  -2 -19   14.30    4.40
  -3  -2  19    9.90    5.20
  -3   2  19   14.80    5.20
   3   2 -19   20.10    5.00
   2  -2 -19   39.50    5.20
  -2  -2  19   33.90    5.70
   2   2 -19   37.00    5.20
  -2   2  19   33.50    5.50
   1  -2 -19   74.49    5.90
  -1  -2  19   80.39    6.90
   1   2 -19   78.59    6.50
  -1   2  19   75.09    6.70
   0  -2 -19    6.70    3.00
   0  -2  19    7.20    3.10
   0   2 -19    6.40    2.40
   0   2  19    3.20    3.10
   0   2 -19    2.50    3.20
   1  -2  19   27.50    4.00
  -1  -2 -19   27.20    4.30
   1   2  19   28.30    4.40
  -1   2 -19   31.00    4.90
  -1   2 -19   25.90    4.50
  -2  -2 -19   56.29    5.40
   2   2  19   60.59    5.70
  -2   2 -19   66.29    7.00
  -2   2 -19   58.19    7.30
  -3   2 -19    0.20    4.10
  -3   2 -19    1.40    3.50
   3  -3 -19    5.00    3.60
  -3   3  19    0.00    4.50
   3   3 -19    2.60    3.70
   2  -3 -19   44.40    5.40
  -2  -3  19   40.50    6.00
   2   3 -19   54.49    6.50
  -2   3  19   43.80    6.10
   1  -3 -19   78.19    6.00
  -1  -3  19   87.39    7.10
  -1   3  19   83.99    7.00
   1   3 -19   85.69    7.10
   0  -3 -19  105.39    6.90
   0  -3  19  116.39    7.70
   0   3  19  119.69    7.90
   0   3 -19  112.79    7.90
  -1  -3 -19   94.09    6.40
   1  -3  19   99.19    6.80
  -1   3 -19   97.89    7.40
   1   3  19   94.49    7.10
  -1   3 -19   96.39    7.50
  -2   3 -19    2.10    3.10
  -2   3 -19    6.10    4.00
   2   3  19    0.00    2.80
   3   3  19   41.90    5.80
  -3   3 -19   32.40    6.10
  -3   3 -19   18.90    6.00
   3  -4 -19   16.70    4.20
   3   4 -19   20.70    5.00
  -2  -4  19    2.00    3.90
   2  -4 -19    0.00    2.50
  -2   4  19    0.00    3.60
   2   4 -19    0.00    3.30
  -1  -4  19   73.09    6.80
   1  -4 -19   73.89    5.70
   1   4 -19   69.99    6.50
  -1   4  19   78.29    6.90
   0  -4  19    1.80    2.90
   0  -4 -19    6.10    2.60
   0   4 -19    6.00    3.20
   0   4  19    6.90    3.40
   1  -4  19    3.40    1.80
  -1   4 -19   15.20    3.80
   1   4  19   14.40    3.60
  -1   4 -19   10.50    3.40
  -2   4 -19   14.70    4.80
   2   4  19    5.80    3.50
  -2   4 -19    2.60    3.50
  -2  -5  19   10.80    4.70
   2  -5 -19   19.10    4.20
  -2   5  19   21.20    5.30
   2   5 -19   13.80    4.10
  -1  -5  19   22.60    4.80
   1  -5 -19   27.30    4.00
  -1   5  19   27.80    4.90
   1   5 -19   23.40    4.80
   0  -5  19   25.80    4.30
   0  -5 -19   19.30    3.50
   0   5  19   28.10    4.50
   0   5 -19   22.10    4.80
  -1   5 -19   19.80    4.70
  -1   5 -19   29.70    5.00
   1   5  19   30.50    4.80
   2   5  19  127.39    9.10
  -2   5 -19  119.59   10.40
  -2   5 -19  145.49    9.50
   2  -6 -19    3.30    2.90
  -2  -6  19    8.60    4.60
   2   6 -19    3.80    3.30
  -2   6  19    0.00    3.60
   1  -6 -19    5.00    2.70
  -1  -6  19    2.20    3.70
  -1   6  19    0.00    3.50
   1   6 -19    7.10    3.50
   0  -6  19    4.10    3.10
   0   6 -19    0.80    3.40
   0   6  19    0.00    3.40
  -1   6 -19    7.80    3.70
   1   6  19    8.10    3.80
  -1   6 -19    4.90    3.60
   2   6  19   70.99    7.30
  -2   6 -19   43.10    7.30
  -2   6 -19   50.49    6.60
  -2  -7  19    0.00    4.00
  -2   7  19    0.00    3.70
   2   7 -19    2.60    3.30
  -1  -7  19   11.70    4.50
   1   7 -19   16.90    4.30
  -1   7  19   12.60    4.50
   0  -7  19    5.70    3.30
   0   7  19    2.80    3.70
   0   7 -19    8.90    4.10
  -1   7 -19    3.20    3.50
  -1   7 -19    0.00    2.90
   1   7  19    0.10    3.70
   2   7  19   79.29    8.00
  -2   7 -19   52.29    8.10
  -2   7 -19   71.59    8.10
  -1  -8  19   33.40    5.60
  -1   8  19   33.40    5.30
   1   8 -19   32.90    5.50
   0   8  19   45.40    6.20
   0   8 -19   34.00    5.50
  -1   8 -19   17.80    5.00
  -1   8 -19   12.50    4.50
   1   8  19   18.60    4.80
   0   9 -19   25.30    5.20
   0   9  19   24.50    5.40
  -3   0  20   51.79    7.90
   3   0 -20   31.10    5.40
  -2   0  20   15.60    4.80
   2   0 -20   32.20    5.00
   1   0 -20    4.20    3.00
  -1   0  20    4.00    3.50
   0   0  20   11.00    3.40
   0   0 -20   11.00    3.40
  -1   0 -20  177.38   10.10
   1   0  20  173.98   10.00
  -2   0 -20   25.40    4.50
   2   0  20   31.50    4.40
  -3   0 -20  103.49    9.70
  -3  -1  20    5.20    5.20
   3  -1 -20    0.00    2.70
  -3   1  20    0.00    4.20
   3   1 -20    0.00    3.20
   2  -1 -20    0.00    3.00
  -2  -1  20    1.90    3.60
  -2   1  20    0.00    3.70
   2   1 -20    4.40    3.20
  -1  -1  20   72.19    6.50
   1  -1 -20   75.69    6.20
   1   1 -20   81.09    6.50
  -1   1  20   86.29    7.00
   0  -1  20  172.18   10.10
   0  -1 -20  174.48    9.90
   0   1  20  187.78   10.40
   0   1 -20  171.68   10.10
  -1  -1 -20    0.00    2.70
   1  -1  20    0.00    2.70
   1   1  20    0.00    2.60
  -1   1 -20    1.70    3.20
  -1   1 -20    0.00    2.70
   2  -1  20   36.60    4.70
  -2  -1 -20   29.00    4.70
   2   1  20   34.80    4.80
  -2   1 -20   23.00    5.30
  -2   1 -20   28.00    5.20
  -3  -2  20    2.50    4.60
   3  -2 -20    5.60    3.30
   3   2 -20    2.60    3.30
   2  -2 -20    4.50    3.20
  -2  -2  20    0.00    3.70
   2   2 -20    1.60    3.30
  -2   2  20    0.00    3.40
  -1  -2  20   80.99    7.10
   1  -2 -20   77.69    6.10
  -1   2  20   72.49    6.80
   1   2 -20   67.49    6.40
   0  -2 -20   12.00    3.40
   0  -2  20    7.80    3.30
   0   2  20   15.80    3.80
   0   2 -20   13.40    4.10
   1  -2  20   34.10    4.40
  -1  -2 -20   33.00    4.80
   1   2  20   34.50    4.80
  -1   2 -20   45.10    5.70
  -1   2 -20   32.90    5.00
  -2  -2 -20   66.19    6.00
  -2   2 -20   53.69    7.60
  -2   2 -20   84.39    7.10
   2   2  20   84.39    6.80
   2  -3 -20    3.10    3.30
  -2  -3  20    3.10    4.10
   2   3 -20    1.90    3.30
  -2   3  20    3.30    3.90
  -1  -3  20   44.00    5.50
   1  -3 -20   44.10    5.30
  -1   3  20   39.70    5.50
   1   3 -20   35.50    5.60
   0  -3 -20    1.60    2.50
   0  -3  20    3.70    3.20
   0   3  20    2.40    3.10
   0   3 -20    0.00    2.90
   1  -3  20    1.10    2.80
  -1  -3 -20    0.10    2.70
  -1   3 -20    1.70    2.80
   1   3  20    0.40    3.00
  -1   3 -20    0.00    2.70
  -2   3 -20    4.40    4.10
   2   3  20    3.00    3.10
  -2   3 -20    4.20    3.80
  -2  -4  20    3.20    4.30
   2  -4 -20    3.90    3.20
   2   4 -20    3.60    3.50
  -2   4  20    0.00    3.80
  -1  -4  20   25.10    4.80
   1  -4 -20   22.30    4.00
   1   4 -20   16.60    4.60
  -1   4  20   25.00    4.80
   0  -4 -20    9.30    2.80
   0  -4  20   10.60    3.50
   0   4  20   10.40    3.80
   0   4 -20    3.00    3.30
   1  -4  20   15.10    3.30
   1   4  20   14.10    4.00
  -1   4 -20   13.20    4.10
  -1   4 -20   19.30    4.10
  -2   4 -20   28.80    5.60
   2   4  20   37.50    5.40
  -2   4 -20   35.90    6.70
  -2  -5  20   26.40    5.70
   2  -5 -20   24.20    4.50
  -2   5  20   25.70    5.30
   2   5 -20   26.90    5.20
   1  -5 -20    7.20    2.90
  -1  -5  20    0.00    3.50
  -1   5  20    6.80    4.00
   1   5 -20    3.70    3.50
   0  -5  20   89.19    7.20
   0   5  20   88.39    7.40
   0   5 -20   76.39    7.30
   1   5  20    0.00    3.20
  -1   5 -20    0.00    2.80
  -1   5 -20    0.00    2.90
  -2   5 -20   15.30    4.40
  -2   5 -20   20.40    5.10
   2   5  20   28.30    5.00
   2  -6 -20   18.00    4.10
  -2   6  20   17.10    5.10
   2   6 -20   17.40    4.60
  -1  -6  20   33.80    5.40
  -1   6  20   41.20    6.00
   1   6 -20   33.10    5.70
   0  -6  20    7.40    3.50
   0   6 -20    2.80    3.80
   0   6  20    0.00    3.50
  -1   6 -20   18.90    4.60
   1   6  20   19.60    4.70
  -1   6 -20   17.90    4.70
   2   6  20    5.00    3.70
  -2   6 -20    0.40    4.10
  -2   6 -20    2.90    3.80
  -1  -7  20   19.00    5.20
   1   7 -20   22.10    5.10
  -1   7  20   16.30    4.90
   0  -7  20   17.70    4.20
   0   7 -20   28.70    5.60
   0   7  20   17.40    4.70
   1   7  20   84.69    7.90
  -1   7 -20   84.69    7.80
  -1   7 -20   85.09    8.10
  -1  -8  20    0.20    3.70
   1   8 -20    0.20    3.60
  -1   8  20    4.60    4.00
   0   8  20   21.50    5.10
   0   8 -20   18.60    4.40
  -1   8 -20    1.00    3.80
   1   8  20    0.90    3.80
  -1   8 -20    1.80    3.30
  -2   0  21    3.70    4.00
   2   0 -21    1.00    3.00
   1   0 -21    3.60    3.00
  -1   0  21   10.10    3.80
   0   0 -21    1.20    2.80
   0   0  21    0.00    2.80
   1   0  21    0.00    2.70
  -1   0 -21    0.00    3.00
   2   0  21    2.20    2.90
  -2   0 -21    0.00    3.00
   2  -1 -21   55.79    6.40
  -2  -1  21   49.30    6.70
   2   1 -21   45.70    6.20
  -2   1  21   40.60    6.10
  -1  -1  21   13.60    4.20
   1  -1 -21    7.70    3.40
  -1   1  21   11.30    3.90
   1   1 -21   10.70    3.80
   0  -1 -21    3.60    3.20
   0  -1  21    5.20    3.40
   0   1 -21    3.80    3.10
   0   1  21    4.10    3.30
  -1  -1 -21    5.00    3.00
   1  -1  21    2.80    3.00
   1   1  21    3.70    3.30
  -1   1 -21    7.50    3.10
  -1   1 -21    8.70    3.40
  -2  -1 -21    0.00    3.10
   2   1  21    2.80    2.90
  -2   1 -21    2.90    3.80
  -2   1 -21    5.00    4.00
   2  -2 -21    0.00    2.80
  -2  -2  21    1.70    3.90
   2   2 -21    3.90    3.60
  -2   2  21    2.80    4.20
  -1  -2  21   17.40    4.50
   1  -2 -21   22.50    4.40
  -1   2  21    8.50    3.90
   1   2 -21   20.00    4.80
   0  -2 -21   12.70    3.70
   0  -2  21   17.50    3.90
   0   2  21   15.80    4.10
   0   2 -21   13.10    4.20
  -1  -2 -21   47.80    5.60
   1  -2  21   47.60    5.50
  -1   2 -21   57.09    5.80
  -1   2 -21   51.59    6.60
   1   2  21   55.79    6.10
  -2  -2 -21  103.59    7.60
   2   2  21  113.69    7.90
  -2   2 -21  105.09    8.40
  -2   2 -21  107.09    9.40
   2  -3 -21    0.00    2.80
  -2  -3  21    1.90    4.20
   2   3 -21    0.00    3.40
  -2   3  21    2.40    4.10
  -1  -3  21   74.49    7.00
   1  -3 -21   66.39    5.90
   1   3 -21   65.69    7.40
  -1   3  21   71.39    7.20
   0  -3 -21  120.29    7.60
   0  -3  21  130.79    8.50
   0   3 -21  120.59    8.60
   0   3  21  113.79    8.20
   1  -3  21   54.89    5.50
  -1  -3 -21   54.79    6.00
  -1   3 -21   62.09    7.20
  -1   3 -21   54.59    6.00
   1   3  21   69.99    6.80
   2   3  21   14.70    4.10
  -2   3 -21   10.80    4.50
  -2   3 -21   10.90    4.40
   2  -4 -21    4.20    2.90
  -2  -4  21    0.00    4.00
   2   4 -21    5.50    3.90
  -2   4  21    0.00    3.90
   1  -4 -21   18.20    3.60
  -1  -4  21   13.90    4.40
  -1   4  21   14.20    4.40
   1   4 -21    9.60    4.00
   0  -4 -21    2.10    2.40
   0  -4  21    0.00    2.90
   0   4  21    2.50    3.50
   0   4 -21    2.80    3.60
   1  -4  21   70.49    6.20
   1   4  21   69.89    6.70
  -1   4 -21   65.99    6.60
  -1   4 -21   55.59    6.70
  -2   4 -21    6.30    4.50
   2   4  21    8.20    3.90
  -2   4 -21    0.70    3.20
   2  -5 -21    9.30    3.60
  -2  -5  21    9.40    4.90
  -2   5  21    8.60    4.80
   2   5 -21    9.80    4.10
  -1  -5  21    0.00    3.50
   1  -5 -21    1.00    2.30
   1   5 -21    1.30    3.70
  -1   5  21    0.20    3.80
   0  -5  21    9.50    3.80
   0   5 -21    8.60    4.00
   0   5  21   17.50    4.20
  -1   5 -21    2.30    3.20
  -1   5 -21    0.00    3.50
   1   5  21    0.10    3.30
  -2   5 -21    2.10    3.60
   2   5  21    7.50    3.90
  -2   5 -21    7.60    4.50
   2  -6 -21    5.70    3.20
   2   6 -21    5.30    3.90
  -1  -6  21    7.00    4.20
  -1   6  21    9.30    4.60
   1   6 -21    5.00    3.50
   0  -6  21   25.90    4.80
   0   6 -21   34.30    6.10
   0   6  21   23.50    5.10
  -1   6 -21   27.10    5.70
   1   6  21   35.40    5.50
  -1   6 -21   21.60    4.80
  -1  -7  21    0.40    4.20
   1   7 -21    0.00    3.10
  -1   7  21    4.10    4.20
   0   7 -21   11.30    4.40
   0   7  21    6.50    4.00
  -1   7 -21    5.20    4.10
  -1   7 -21    2.10    3.70
   1   7  21    4.70    4.20
   0   8 -21   40.60    6.10
   0   8  21   58.39    7.00
   2   0 -22    0.00    2.70
  -2   0  22    0.00    3.80
   1   0 -22   18.40    4.60
  -1   0  22   16.70    4.50
   0   0 -22  148.59    9.40
   0   0  22  155.78    9.80
  -1   0 -22  210.58   12.00
   1   0  22  220.98   11.90
  -2   0 -22   20.50    5.00
   2   0  22   26.20    4.30
   2  -1 -22   11.60    3.80
  -2  -1  22   14.60    5.00
   2   1 -22   15.40    4.40
  -2   1  22   19.50    5.00
   1  -1 -22    8.40    3.30
  -1  -1  22   15.50    4.50
   1   1 -22    0.00    3.20
  -1   1  22   12.80    4.10
   0  -1 -22   28.80    5.10
   0  -1  22   28.40    4.90
   0   1  22   27.20    5.00
   0   1 -22   32.10    5.40
   1  -1  22   14.90    4.00
  -1  -1 -22   15.10    4.20
   1   1  22   17.10    4.10
  -1   1 -22   14.00    4.60
  -1   1 -22   20.90    4.40
  -2  -1 -22    4.60    3.60
  -2   1 -22    1.10    3.80
  -2   1 -22    0.00    3.20
   2   1  22    5.80    3.10
  -2  -2  22   26.10    5.70
   2  -2 -22   27.50    5.10
  -2   2  22   29.10    5.50
   2   2 -22   26.80    5.50
   1  -2 -22   10.00    3.50
  -1  -2  22    4.20    3.90
  -1   2  22    5.30    3.90
   1   2 -22   15.40    4.30
   0  -2 -22  145.19    9.20
   0  -2  22  158.08    9.80
   0   2  22  149.88    9.90
   0   2 -22  164.48   10.30
  -1  -2 -22    0.30    3.00
   1  -2  22    0.00    2.80
  -1   2 -22    0.00    2.80
   1   2  22    0.00    3.10
  -1   2 -22    0.00    2.90
  -2  -2 -22    5.20    3.40
  -2   2 -22   13.20    4.50
   2   2  22    7.90    3.50
  -2   2 -22   10.40    4.70
  -2  -3  22    0.80    4.10
   2  -3 -22    1.30    3.20
  -2   3  22    4.30    4.20
   2   3 -22    0.00    3.70
  -1  -3  22    1.70    3.70
   1  -3 -22    3.70    3.10
   1   3 -22    2.80    3.80
  -1   3  22    0.00    3.60
   0  -3  22    3.20    3.40
   0  -3 -22    6.60    3.10
   0   3  22    6.40    3.70
   0   3 -22    6.30    3.70
   1  -3  22    8.00    3.40
  -1  -3 -22   13.30    3.70
  -1   3 -22   16.40    4.20
  -1   3 -22   15.30    4.40
   1   3  22   15.90    4.30
  -2   3 -22    8.90    4.10
  -2   3 -22   12.80    4.70
   2   3  22   17.30    4.20
  -2  -4  22   26.60    5.80
   2  -4 -22   15.00    4.10
  -2   4  22   24.60    5.60
   2   4 -22   20.10    5.30
   1  -4 -22    3.50    2.90
  -1  -4  22    4.60    3.90
  -1   4  22    1.90    4.10
   1   4 -22    0.30    3.70
   0  -4 -22   61.79    5.60
   0  -4  22   84.69    7.20
   0   4  22   77.29    7.60
   0   4 -22   68.49    7.80
  -1   4 -22    0.00    3.50
   1   4  22    6.20    3.70
  -1   4 -22    4.00    3.30
  -2   4 -22    9.80    4.40
  -2   4 -22    6.40    4.50
   2   4  22   10.10    4.00
   2  -5 -22    9.00    3.70
   2   5 -22   11.70    4.20
   1  -5 -22    3.50    2.90
  -1  -5  22    2.20    4.20
   1   5 -22    1.30    3.60
  -1   5  22    0.00    3.70
   0  -5  22    0.00    3.30
   0   5 -22    4.90    4.10
   0   5  22    0.00    3.40
   1   5  22   20.10    4.80
  -1   5 -22   23.00    5.20
  -1   5 -22   20.20    4.80
  -1  -6  22   21.30    5.00
   1   6 -22   17.50    4.90
  -1   6  22   19.40    5.00
   0  -6  22    0.00    3.40
   0   6 -22    0.00    3.80
   0   6  22    0.00    3.80
   1   6  22  183.18   11.30
  -1   6 -22  150.68   10.70
   0   7  22    6.40    4.30
   0   7 -22    0.00    3.60
   2   0 -23    5.20    3.60
  -2   0  23    0.00    4.30
   1   0 -23    0.00    2.90
  -1   0  23    0.00    3.60
   0   0 -23    1.30    3.40
   0   0  23    1.40    3.50
   1   0  23    7.40    3.60
  -1   0 -23    0.00    3.20
  -2   0 -23    0.00    3.60
   2   0  23    3.50    3.20
  -2  -1  23    0.20    4.40
   2  -1 -23    7.80    3.50
   2   1 -23    0.90    3.00
  -2   1  23    0.00    4.00
  -1  -1  23    1.70    3.90
   1  -1 -23    5.20    3.10
   1   1 -23    0.00    2.90
  -1   1  23    1.00    3.20
   0  -1 -23    7.60    3.60
   0  -1  23    6.70    3.90
   0   1  23    0.80    3.60
   0   1 -23    4.50    3.40
  -1  -1 -23   33.40    5.50
   1  -1  23   39.80    5.10
  -1   1 -23   34.90    5.70
  -1   1 -23   40.20    5.70
   1   1  23   31.30    5.10
  -2  -1 -23  109.79    8.40
  -2   1 -23  120.89    9.20
  -2   1 -23  103.29    9.60
   2   1  23  120.39    8.30
   2  -2 -23   65.79    7.00
  -2  -2  23   58.09    7.70
  -2   2  23   66.29    7.60
   2   2 -23   65.19    7.60
   1  -2 -23   32.50    5.00
  -1  -2  23   29.40    5.40
  -1   2  23   27.10    5.30
   1   2 -23   45.00    6.40
   0  -2 -23    6.20    3.30
   0  -2  23    0.60    3.40
   0   2  23    4.00    3.60
   0   2 -23    0.00    3.70
   1  -2  23   20.30    4.10
  -1  -2 -23    3.20    3.60
   1   2  23   12.00    4.10
  -1   2 -23   10.60    4.50
  -1   2 -23   17.40    4.10
  -2   2 -23    0.00    3.80
  -2   2 -23    8.00    4.20
   2   2  23    0.00    2.90
  -2  -3  23   10.50    5.10
   2  -3 -23   16.20    4.30
  -2   3  23    8.60    4.90
   2   3 -23   20.90    5.30
   1  -3 -23   45.70    5.70
  -1  -3  23   33.00    5.80
   1   3 -23   40.80    6.30
  -1   3  23   42.20    6.10
   0  -3  23    9.90    3.90
   0  -3 -23    6.30    3.00
   0   3  23    3.40    3.70
   0   3 -23    5.40    3.80
  -1  -3 -23   69.79    6.30
   1  -3  23   81.79    7.00
  -1   3 -23   80.39    7.40
   1   3  23   85.59    7.40
  -1   3 -23   72.09    8.40
  -2   3 -23    8.90    4.60
  -2   3 -23    0.00    3.50
   1  -4 -23   21.80    4.30
  -1  -4  23   29.70    5.40
  -1   4  23   24.60    5.40
   1   4 -23   27.10    5.80
   0  -4  23    0.00    3.20
   0  -4 -23    1.90    2.80
   0   4  23    0.00    3.40
   0   4 -23    0.00    3.90
   1   4  23   44.50    5.90
  -1   4 -23   30.10    5.60
   1  -5 -23    2.00    2.80
  -1  -5  23    0.00    3.90
   1   5 -23    5.00    4.50
  -1   5  23    3.70    4.20
   0  -5  23    3.50    3.50
   0   5  23    5.90    4.00
   0   5 -23    6.30    4.00
   1   5  23    0.90    3.70
  -1   5 -23    0.00    3.70
   1   6 -23    6.10    4.40
   0  -6  23   16.50    4.50
   0   6 -23   16.20    5.10
   0   6  23   12.20    4.80
  -2   0  24    6.60    5.30
   2   0 -24    0.00    3.20
   1   0 -24   19.30    5.00
  -1   0  24   25.40    4.90
   0   0  24    5.80    4.00
   0   0 -24   11.40    4.30
   1   0  24    1.80    3.30
  -1   0 -24    6.10    3.70
  -2  -1  24    0.70    4.40
   2  -1 -24    8.30    3.80
   2   1 -24    0.00    3.80
  -2   1  24    0.00    4.30
  -1  -1  24   16.60    4.90
   1  -1 -24   19.40    4.60
   1   1 -24   15.20    4.80
  -1   1  24   29.40    5.30
   0  -1 -24   20.90    4.60
   0  -1  24   22.80    5.00
   0   1 -24   28.30    5.20
   0   1  24   25.30    5.00
   1  -1  24  107.09    7.90
  -1  -1 -24   89.49    7.40
  -1   1 -24   97.69    8.10
  -1   1 -24   91.79    8.20
   1   1  24  109.59    8.40
  -1  -2  24    9.10    4.40
   1  -2 -24   11.70    3.80
   1   2 -24   12.80    4.40
  -1   2  24    3.40    3.90
   0  -2  24   22.60    4.80
   0  -2 -24   22.90    4.60
   0   2  24   22.50    4.70
   0   2 -24   24.70    5.70
   1  -2  24    3.20    3.60
  -1  -2 -24    0.00    3.20
  -1   2 -24    0.70    3.60
   1   2  24    1.40    3.40
   1  -3 -24    4.70    3.30
  -1  -3  24    3.70    4.20
  -1   3  24    0.00    3.80
   1   3 -24    4.00    3.70
   0  -3  24    0.00    3.60
   0  -3 -24    3.10    3.10
   0   3 -24    0.00    3.30
   0   3  24    2.10    3.70
   1  -3  24   23.00    4.70
   1   3  24   16.90    4.60
  -1   3 -24   17.80    4.70
  -1  -4  24    4.30    4.40
   1  -4 -24    1.80    3.00
   1   4 -24    0.00    3.50
  -1   4  24    3.30    4.20
   0  -4  24   18.20    4.70
   0   4  24   12.40    4.60
   0   4 -24   19.50    5.50
   1   4  24   10.10    4.40
  -1   4 -24    6.70    4.10
   1  -5 -24    5.00    3.50
   1   5 -24    5.50    4.20
   0  -5  24   59.19    6.80
   0   5 -24   37.30    6.20
   0   5  24   38.70    6.10
  -1   0  25    0.00    3.70
   1   0 -25    6.40    4.20
   0   0  25    2.60    4.00
   0   0 -25    0.70    3.60
   1   0  25    1.40    3.70
  -1   0 -25    0.00    3.50
  -1  -1  25   55.29    6.80
   1  -1 -25   60.39    6.70
  -1   1  25   54.59    7.20
   1   1 -25   44.20    6.50
   0  -1  25   85.89    7.80
   0  -1 -25   74.29    7.10
   0   1 -25   85.29    7.90
   0   1  25   77.59    8.00
  -1  -1 -25    0.00    3.60
   1  -1  25    6.70    3.90
  -1   1 -25    3.40    4.10
   1   1  25    0.80    3.60
   1  -2 -25   15.90    4.30
  -1  -2  25   13.20    5.00
  -1   2  25    5.70    4.20
   1   2 -25    8.40    4.50
   0  -2 -25   12.50    4.10
   0  -2  25    8.50    4.20
   0   2 -25   10.40    4.90
   0   2  25    4.50    3.80
  -1  -2 -25    0.00    3.20
   1  -2  25    3.70    3.60
   1   2  25    6.90    4.00
  -1   2 -25    3.20    4.50
  -1  -3  25   68.19    8.00
   1  -3 -25   67.19    6.40
  -1   3  25   83.89    8.60
   1   3 -25  101.89    8.70
   0  -3 -25   13.40    3.90
   0  -3  25    8.40    4.20
   0   3  25    8.00    4.20
   0   3 -25    7.90    4.20
   1   3  25   40.50    6.10
  -1   3 -25   40.10    6.80
   0  -4  25    0.00    3.00
   0   4 -25    0.00    4.00
   0   4  25    0.90    4.00
   1   0 -26    8.60    4.40
   0   0  26    6.90    4.50
   0   0 -26   12.90    4.90
   1  -1 -26    3.80    3.70
   1   1 -26    6.70    4.40
   0  -1  26    9.20    4.50
   0  -1 -26   13.10    4.60
   0   1  26    8.60    4.40
   0   1 -26   10.80    4.80
   0  -2 -26   50.79    6.50
   0  -2  26   48.30    6.60
   0   2 -26   63.99    8.30
   0   2  26   64.99    7.20
;
_shelx_hkl_checksum     54427
_shelx_res_file
;
TITL [C2 H3 N3 O S] in P2(1)/c
CELL  0.71073   3.8182  10.8166  21.8043   90.000   91.015   90.000
ZERR    8.00   0.0003   0.0007   0.0015   0.000   0.004   0.000
LATT  1
SYMM -X, 1/2+Y, 1/2-Z
SFAC C H N O S
UNIT 16 24 24 8 8
L.S. 5
BOND $H
HTAB
EQIV $1  x+1, y-1, z
EQIV $2 -x+2, -y+1, -z+1
EQIV $3 -x+1, -y+2, -z+1
EQIV $4 -x, y+1/2, -z+1/2
HTAB N3 N11
HTAB N7 O13_$1
HTAB N7 N4_$2
HTAB N10 O13_$3
HTAB N14 O6_$4
HTAB N14 O6
MPLA 7 S1 > N7
MPLA 7 S8 > N14
FMAP 2
PLAN -5
acta
omit 1 0 6
WGHT    0.031700    0.833000
FVAR       0.44875
S1    5    0.566978    0.334578    0.361477    11.00000    0.04102    0.02269 =
         0.03074   -0.00586   -0.00777    0.00180
C2    1    0.438909    0.485954    0.337234    11.00000    0.03242    0.02722 =
         0.02952   -0.00114   -0.00205    0.00069
N3    3    0.544817    0.563067    0.381163    11.00000    0.04967    0.01744 =
         0.03071   -0.00187   -0.00948    0.00628
H3    2    0.486724    0.631098    0.382853    11.00000    0.03015
N4    3    0.709104    0.517707    0.433284    11.00000    0.04014    0.02201 =
         0.02784   -0.00335   -0.00883    0.00868
C5    1    0.736206    0.399167    0.429323    11.00000    0.02870    0.02214 =
         0.02690   -0.00421    0.00013    0.00198
O6    4    0.277914    0.510725    0.289642    11.00000    0.06088    0.03898 =
         0.03555    0.00281   -0.02012    0.00254
N7    3    0.870826    0.326981    0.474863    11.00000    0.04817    0.02400 =
         0.03194   -0.00257   -0.01183    0.00730
H7A   2    0.967764    0.259101    0.464074    11.00000    0.03517
H7B   2    0.982726    0.364427    0.503324    11.00000    0.04910
S8    5    0.062919    1.024054    0.343522    11.00000    0.04222    0.02504 =
         0.03257    0.00310   -0.00906    0.00774
C9    1    0.246075    1.017062    0.418529    11.00000    0.03426    0.02425 =
         0.02957    0.00038   -0.00371    0.00677
N10   3    0.336059    0.900345    0.429427    11.00000    0.04790    0.02329 =
         0.02294   -0.00230   -0.00932    0.01158
H10   2    0.438321    0.884004    0.462972    11.00000    0.02446
N11   3    0.274694    0.812606    0.384221    11.00000    0.05496    0.02387 =
         0.02844   -0.00334   -0.00906    0.00935
C12   1    0.132517    0.864458    0.336855    11.00000    0.03578    0.02417 =
         0.02875   -0.00187   -0.00273    0.00505
O13   4    0.284327    1.105184    0.453672    11.00000    0.07140    0.02550 =
         0.04000   -0.00794   -0.01539    0.01241
N14   3    0.039677    0.804494    0.285042    11.00000    0.07923    0.03582 =
         0.03458   -0.00559   -0.02296    0.01135
H14A  2   -0.051902    0.852912    0.254585    11.00000    0.06827
H14B  2    0.074206    0.738155    0.285218    11.00000    0.04250
HKLF 4
REM  [C2 H3 N3 O S] in P2(1)/c
REM R1 =  0.0467 for    1376 Fo > 4sig(Fo)  and  0.0610 for all    1709 data
REM    151 parameters refined using      0 restraints
END
WGHT      0.0317      0.8331
REM Instructions for potential hydrogen bonds
HTAB N3 N11
HTAB N7 O13_$1
HTAB N7 N4_$2
HTAB N10 O13_$3
HTAB N14 O6_$4
HTAB N14 O6
REM Highest difference peak  0.372,  deepest hole -0.285,  1-sigma level  0.065
Q1    1   0.2327  1.0311  0.3813  11.00000  0.05    0.37
Q2    1   0.3755  0.4644  0.2752  11.00000  0.05    0.25
Q3    1   0.6985  0.3447  0.4002  11.00000  0.05    0.25
Q4    1   0.4822  0.4175  0.3463  11.00000  0.05    0.22
Q5    1   0.8194  0.3650  0.3617  11.00000  0.05    0.22
;
_shelx_res_checksum     96870
_shelxl_version_number         .2013
