# Supplementary material for: Crystal structure of a monoclinic polymorph of 5-amino-1,3,4-thia­diazol-2(3H)-one
Source: Acta Crystallogr Sect E Struct Rep Online. 2014 Aug 1;70(Pt 9):o922. doi: 10.1107/S1600536814016055 (PMC4186073; doi:10.1107/S1600536814016055)
Supplement: Supplementary file 2 [file e-70-0o922-Isup2.hkl]

#
# h,k,l, Fc-squared, Fo-squared, sigma(Fo-squared), status flag
#
data_I
_shelx_title ' [C2 H3 N3 O S] in P2(1)/c'
_shelx_refln_list_code          4
_shelx_F_calc_maximum      219.52
_exptl_crystal_F_000       480.00
_reflns_d_resolution_high  0.8179

loop_
 _space_group_symop_operation_xyz
 'x, y, z'
 '-x, y+1/2, -z+1/2'
 '-x, -y, -z'
 'x, -y-1/2, z-1/2'

_cell_length_a     3.8182
_cell_length_b    10.8166
_cell_length_c    21.8043
_cell_angle_alpha  90.000
_cell_angle_beta   91.015
_cell_angle_gamma  90.000

_shelx_F_squared_multiplier     1.000

loop_
 _refln_index_h
 _refln_index_k
 _refln_index_l
 _refln_F_squared_calc
 _refln_F_squared_meas
 _refln_F_squared_sigma
 _refln_observed_status
   1   0   0        233.36        236.37        12.91 o
   2   0   0         14.77          4.81         5.21 o
   3   0   0         88.46        104.26         9.81 o
   4   0   0         46.66         69.02        18.37 o
   1   1   0       4035.01       3920.49       111.73 o
   2   1   0         29.58         25.21         3.91 o
   3   1   0        249.70        297.41        16.63 o
   4   1   0         58.34         94.93        26.07 o
   0   2   0       9375.64      10417.56       201.55 o
   1   2   0         31.05         29.92         2.96 o
   2   2   0        196.18        194.64         8.59 o
   3   2   0        166.20        173.48        10.91 o
   4   2   0         68.88         86.90        17.88 o
   1   3   0        229.65        251.39         5.54 o
   2   3   0         78.39         65.26         4.39 o
   3   3   0         74.10         92.24         9.92 o
   4   3   0          4.08         71.64        22.56 o
   0   4   0         83.95         89.99         8.99 o
   1   4   0       1340.49       1364.63        28.79 o
   2   4   0         47.63         50.12         5.48 o
   3   4   0         95.14        111.50        12.95 o
   4   4   0         69.40         98.32        27.31 o
   1   5   0       2420.75       2678.66        48.45 o
   2   5   0          2.89          6.08         4.04 o
   3   5   0        857.51        729.42        50.15 o
   4   5   0         16.00         30.93        12.85 o
   0   6   0       6769.65       6926.79       159.15 o
   1   6   0         18.45         31.68         3.09 o
   2   6   0        358.25        339.20        15.22 o
   3   6   0          6.41          9.17         9.01 o
   4   6   0          0.01          4.99        11.12 o
   1   7   0          0.10          2.47         2.90 o
   2   7   0        238.30        218.77        13.58 o
   3   7   0          3.56          3.65        10.08 o
   0   8   0         66.63         70.47         6.13 o
   1   8   0        153.45        168.78        10.46 o
   2   8   0        203.04        233.69        19.61 o
   3   8   0         93.42         86.01        15.64 o
   1   9   0        450.93        431.37        15.39 o
   2   9   0         42.28         60.77        13.86 o
   3   9   0         14.91          1.99         9.77 o
   0  10   0        326.58        311.52        39.48 o
   1  10   0         55.38         50.93        11.66 o
   2  10   0        405.65        385.95        18.92 o
   3  10   0        166.45        104.10        24.83 o
   1  11   0        236.18        328.02        26.72 o
   2  11   0          0.48          0.00        18.37 o
   0  12   0        366.37        368.91        37.74 o
   1  12   0        360.20        368.90        46.43 o
  -4   1   1         78.36         91.04        14.35 o
  -3   1   1         74.07         99.02        10.85 o
  -2   1   1        525.70        547.22        12.83 o
  -1   1   1         24.20         32.33         3.02 o
   0   1   1          1.33          1.89         0.40 o
   1   1   1       9707.91       9454.98       214.13 o
   2   1   1         24.44         28.02         3.68 o
   3   1   1        958.48        914.83        21.25 o
   4   1   1         33.73         34.76        21.85 o
  -4   2   1          0.20         21.55        10.32 o
  -3   2   1         74.51         93.22         8.32 o
  -2   2   1          2.94          4.84         3.35 o
  -1   2   1       1213.61       1221.33        29.70 o
   0   2   1       4318.23       4563.69        67.16 o
   1   2   1        177.94        191.97         6.33 o
   2   2   1         82.25         93.88        10.39 o
   3   2   1          4.69         34.00        12.23 o
   4   2   1         38.55         49.66        22.35 o
  -4   3   1        292.68        309.67        35.01 o
  -3   3   1         18.00         22.17         6.03 o
  -2   3   1          1.53          2.30         3.11 o
  -1   3   1       3746.53       4040.66        71.30 o
   0   3   1        382.85        367.35         7.37 o
   1   3   1        253.18        263.83         8.91 o
   2   3   1       3552.45       3368.86       113.45 o
   3   3   1        156.86        147.48        25.33 o
   4   3   1        191.98        174.10        20.52 o
  -3   4   1        308.60        335.36        18.85 o
  -2   4   1       1334.67       1257.25        28.92 o
  -1   4   1         23.35         34.01         2.86 o
   0   4   1       9567.29      10133.01       162.48 o
   1   4   1          0.28          1.50         1.91 o
   2   4   1          8.56          8.05         4.45 o
   3   4   1        272.22        292.50        38.21 o
   4   4   1        118.06        117.33        24.33 o
  -3   5   1        120.21        180.18        64.31 o
  -2   5   1         66.26         83.18         6.63 o
  -1   5   1        941.55       1008.33        22.50 o
   0   5   1        587.99        592.88        11.66 o
   1   5   1        746.62        752.42        15.27 o
   2   5   1        408.35        401.52        12.61 o
   3   5   1        185.45        220.94        31.46 o
   4   5   1        158.37        171.25        20.64 o
  -4   6   1          1.78          0.00        12.41 o
  -3   6   1         95.92         97.83        24.33 o
  -2   6   1        357.43        350.49        19.58 o
  -1   6   1         20.87         20.33         3.09 o
   0   6   1        899.61        928.91        17.45 o
   1   6   1        289.23        280.24         9.14 o
   2   6   1        214.38        217.04        12.97 o
   3   6   1         98.05        125.53        16.48 o
   4   6   1         26.46         15.06        15.15 o
  -3   7   1        124.65        117.75        16.35 o
  -2   7   1         23.47         19.07         6.63 o
  -1   7   1        195.10        176.18        10.07 o
   0   7   1         60.73         83.95         4.45 o
   1   7   1        243.45        238.39        10.30 o
   2   7   1        116.09        112.24        15.45 o
   3   7   1         53.48         75.37        11.87 o
  -3   8   1        832.33        798.39        57.11 o
  -2   8   1         27.55         28.83         7.48 o
  -1   8   1       1338.19       1250.59        31.08 o
   0   8   1         94.32         96.99         6.11 o
   1   8   1        672.07        607.70        20.48 o
   2   8   1         59.68         83.50        10.22 o
   3   8   1         65.35         78.30        14.59 o
  -3   9   1         60.68         69.67        14.67 o
  -2   9   1          3.80          4.55         6.32 o
  -1   9   1         11.35         13.19         5.18 o
   0   9   1        960.18        896.70        24.56 o
   1   9   1        272.09        289.27        13.85 o
   2   9   1        495.80        498.77        28.15 o
   3   9   1        244.16        242.54        23.26 o
  -3  10   1          9.92         14.30        11.92 o
  -2  10   1        116.92        135.67        16.26 o
  -1  10   1         25.86         18.10        11.29 o
   0  10   1       1068.23       1024.18        27.90 o
   1  10   1         38.90         30.99        10.56 o
   2  10   1          2.14         23.47         7.98 o
   3  10   1         72.56         83.27        20.36 o
  -2  11   1         10.15          0.00        17.88 o
  -1  11   1         16.66         14.38        11.80 o
   0  11   1         24.64         46.57         9.98 o
   1  11   1          5.11         24.72        14.65 o
   2  11   1        101.64         97.99        23.34 o
  -1  12   1        385.23        389.26        40.72 o
   0  12   1         61.96         77.15        19.86 o
   1  12   1         63.84         64.06        23.34 o
   0  13   1        224.20        343.08        42.21 o
  -4   0   2        348.64        412.11        33.27 o
  -3   0   2         36.95         40.05         7.35 o
  -2   0   2       6214.13       6126.29       141.46 o
  -1   0   2       6160.32       6088.96       146.28 o
   0   0   2        225.61        192.19        13.90 o
   1   0   2        595.88        639.54        27.81 o
   2   0   2          1.94          3.11         4.03 o
   3   0   2          8.78          8.03         6.71 o
   4   0   2        624.65        515.39        43.70 o
  -4   1   2          2.03          8.47         9.61 o
  -3   1   2         17.32         18.61         4.74 o
  -2   1   2        136.53        136.96         8.68 o
  -1   1   2        962.33        916.92        17.72 o
   0   1   2        157.32        141.37         3.01 o
   1   1   2        657.11        649.96        30.61 o
   2   1   2        539.11        530.14        14.48 o
   3   1   2         39.44         56.14        10.06 o
   4   1   2          1.87         20.85         9.78 o
  -4   2   2          6.30          9.56        10.00 o
  -3   2   2        477.38        470.32        20.93 o
  -2   2   2        214.48        210.07         7.34 o
  -1   2   2       1179.79       1093.23        27.10 o
   0   2   2         17.79         30.00         1.93 o
   1   2   2        232.04        236.23         7.20 o
   2   2   2          0.30          0.50         1.71 o
   3   2   2        794.03        792.89        56.34 o
   4   2   2         13.29         40.07        13.22 o
  -4   3   2          4.06         90.10        11.90 o
  -3   3   2          0.72          0.57         5.38 o
  -2   3   2         67.80         62.63         6.00 o
  -1   3   2       1397.10       1463.60        27.27 o
   0   3   2        153.39        193.94         5.19 o
   1   3   2        603.46        527.33        15.95 o
   2   3   2         40.83         56.70         6.43 o
   3   3   2        158.31        166.14        16.10 o
   4   3   2         49.23         86.67        15.89 o
  -4   4   2          0.39         27.81        16.39 o
  -3   4   2        632.46        659.38        24.30 o
  -2   4   2          0.03          3.97         3.29 o
  -1   4   2        305.91        320.58         8.18 o
   0   4   2       2787.51       3012.74        49.67 o
   1   4   2        113.51        140.93        13.37 o
   2   4   2         32.63         37.82         4.94 o
   3   4   2         94.64         96.77        11.12 o
   4   4   2         20.00         76.71        16.39 o
  -3   5   2         16.71         33.28         6.88 o
  -2   5   2         79.02        101.04         8.17 o
  -1   5   2       3974.42       4089.03        67.50 o
   0   5   2        112.65        128.77         6.49 o
   1   5   2       2499.13       2452.20        50.88 o
   2   5   2         79.14         91.75         9.25 o
   3   5   2        276.42        281.97        25.63 o
   4   5   2          3.31          6.58        11.35 o
  -3   6   2          2.41         20.86        11.57 o
  -2   6   2        673.29        667.08        20.80 o
  -1   6   2          4.49          4.47         2.64 o
   0   6   2       1079.67       1045.04        19.36 o
   1   6   2        154.27        167.27         9.81 o
   2   6   2        421.41        365.70        15.77 o
   3   6   2        204.84        213.35        22.28 o
   4   6   2         54.28         64.37        16.06 o
  -3   7   2        157.97        170.03        43.20 o
  -2   7   2        295.39        299.38        30.29 o
  -1   7   2          4.31         10.36         2.81 o
   0   7   2       1073.06        971.07        18.55 o
   1   7   2          2.28          0.14         3.57 o
   2   7   2       2158.48       1999.36        54.46 o
   3   7   2         11.70         18.81         8.81 o
  -3   8   2         87.51         80.94        24.83 o
  -2   8   2          0.12          7.06         7.70 o
  -1   8   2        256.60        248.39        12.94 o
   0   8   2          0.41          1.99         2.87 o
   1   8   2         64.29        101.34         9.28 o
   2   8   2         26.75         43.30         8.47 o
   3   8   2        404.04        399.28        20.94 o
  -3   9   2          4.73         23.91        15.82 o
  -2   9   2         66.12         84.54        16.88 o
  -1   9   2        297.26        273.78        12.50 o
   0   9   2        749.85        713.24        24.88 o
   1   9   2          0.75          2.57         4.80 o
   2   9   2        439.01        404.77        18.89 o
   3   9   2        215.93        223.63        30.11 o
  -3  10   2         23.14         33.35        12.39 o
  -2  10   2         11.89         21.00         8.56 o
  -1  10   2        371.61        331.61        23.17 o
   0  10   2         70.93         94.67        15.26 o
   1  10   2         27.21         27.93         9.78 o
   2  10   2        551.88        483.71        21.44 o
   3  10   2         40.53         44.51        14.13 o
  -2  11   2         19.11         14.93        15.89 o
  -1  11   2        533.99        532.20        30.85 o
   0  11   2         17.52         14.07         7.26 o
   1  11   2        209.81        307.36        34.76 o
   2  11   2         22.58         28.25        13.21 o
  -1  12   2        288.40        404.49        60.09 o
   0  12   2         16.24         17.52        13.14 o
   1  12   2          1.88          2.78        10.14 o
   0  13   2        911.52        845.88        43.36 o
  -4   1   3          1.72          8.70         9.97 o
  -3   1   3          1.16          6.01         4.04 o
  -2   1   3        251.34        260.66         8.26 o
  -1   1   3      48187.50      46997.09      1051.93 o
   0   1   3          0.98          0.98         1.18 o
   1   1   3          0.31          0.92         2.11 o
   2   1   3       1210.42       1202.93        37.17 o
   3   1   3        308.50        308.08        14.61 o
   4   1   3         69.00        100.29        11.21 o
  -4   2   3         32.78         30.16        10.67 o
  -3   2   3        234.62        235.30        16.27 o
  -2   2   3        997.03        985.98        20.64 o
  -1   2   3       1961.15       1965.85        35.90 o
   0   2   3        845.45        918.61        17.50 o
   1   2   3          0.15          0.79         1.44 o
   2   2   3        187.87        176.09         9.49 o
   3   2   3        204.12        214.12        17.11 o
   4   2   3          7.42         21.17         8.71 o
  -4   3   3         73.79         87.10        16.14 o
  -3   3   3          5.59          5.45         5.51 o
  -2   3   3       1612.51       1483.66        39.07 o
  -1   3   3         46.41         56.31         3.83 o
   0   3   3         46.60         53.02         3.40 o
   1   3   3        284.83        283.71         8.32 o
   2   3   3        425.48        377.91        14.59 o
   3   3   3        385.92        380.66        17.95 o
   4   3   3         50.84         35.90        20.11 o
  -4   4   3        203.64        188.20        27.31 o
  -3   4   3         17.86         70.42        14.90 o
  -2   4   3       1248.60       1242.88        28.89 o
  -1   4   3       1402.70       1446.31        27.89 o
   0   4   3       1853.06       1964.35        36.49 o
   1   4   3        118.46        115.00         4.79 o
   2   4   3       1586.88       1551.29        41.55 o
   3   4   3        121.65        129.34        12.35 o
   4   4   3        369.90        362.62        44.69 o
  -4   5   3          0.20          0.00        13.90 o
  -3   5   3        106.27        139.96        14.96 o
  -2   5   3         37.27         46.83         5.89 o
  -1   5   3       2513.19       2480.65        46.18 o
   0   5   3        924.13        978.67        22.97 o
   1   5   3       1054.66       1006.64        23.02 o
   2   5   3          0.25          1.84         3.78 o
   3   5   3        193.36        194.33        23.68 o
   4   5   3          7.93         13.32        11.06 o
  -3   6   3         13.30         15.09         9.02 o
  -2   6   3        210.85        221.80        10.46 o
  -1   6   3        133.68        149.57         6.22 o
   0   6   3        489.36        535.84        12.29 o
   1   6   3        300.85        297.40         9.68 o
   2   6   3        542.65        538.26        20.02 o
   3   6   3         91.46         94.42        22.14 o
   4   6   3        169.71        179.28        32.28 o
  -3   7   3          2.03         19.06        13.52 o
  -2   7   3          6.21          3.97        14.40 o
  -1   7   3       1538.09       1543.85        34.98 o
   0   7   3          0.00          2.46         2.22 o
   1   7   3        227.03        208.13         8.46 o
   2   7   3         13.45         32.48         7.63 o
   3   7   3          8.02         10.64         8.28 o
  -3   8   3         38.17         37.26        12.31 o
  -2   8   3         98.34         89.96        10.28 o
  -1   8   3        126.87        127.05        12.54 o
   0   8   3         14.17         23.78         4.83 o
   1   8   3        674.32        661.07        28.56 o
   2   8   3        245.30        237.29        18.11 o
   3   8   3        354.96        334.91        22.88 o
  -3   9   3        244.30        205.06        18.03 o
  -2   9   3        318.49        321.56        17.12 o
  -1   9   3          1.14          2.44         9.30 o
   0   9   3        120.28        116.11        10.94 o
   1   9   3        704.20        629.31        21.96 o
   2   9   3        326.98        335.62        17.28 o
   3   9   3        201.38        231.94        37.90 o
  -3  10   3          3.03         19.86        13.41 o
  -2  10   3        436.97        465.58        55.62 o
  -1  10   3         89.08        127.08        17.31 o
   0  10   3        439.47        426.58        22.29 o
   1  10   3         13.00         14.97         9.42 o
   2  10   3        256.14        257.76        17.11 o
  -2  11   3         91.28         88.81        18.13 o
  -1  11   3        490.47        492.74        23.52 o
   0  11   3         85.55        108.09        12.28 o
   1  11   3        123.49        132.51        17.15 o
   2  11   3         27.26         17.41        12.75 o
  -1  12   3         46.60         57.90        12.13 o
   0  12   3          1.31          0.00        10.89 o
   1  12   3         95.03        101.05        16.46 o
   0  13   3        255.31        259.69        27.08 o
  -4   0   4         60.87         78.46        20.36 o
  -3   0   4        309.51        274.12        13.19 o
  -2   0   4         41.57         36.76         5.38 o
  -1   0   4       8675.98       8709.36       197.16 o
   0   0   4      13240.62      12312.78       328.13 o
   2   0   4       5289.45       4960.81       449.10 o
   3   0   4         47.53         50.78         8.34 o
   4   0   4        183.22        187.52        26.82 o
  -4   1   4         44.40         48.04        15.64 o
  -3   1   4          2.60          9.11         4.31 o
  -2   1   4       1400.99       1335.78        39.76 o
  -1   1   4       4566.72       4406.23       133.21 o
   0   1   4        884.02        910.14        17.06 o
   1   1   4        310.18        281.00        10.52 o
   2   1   4        448.49        444.60        11.32 o
   3   1   4         19.14         47.19         9.10 o
   4   1   4         91.52        103.46        11.48 o
  -4   2   4         25.86         29.55        11.67 o
  -3   2   4         66.67         83.44         6.98 o
  -2   2   4       1061.38       1027.73        21.44 o
  -1   2   4        223.23        195.13         6.85 o
   0   2   4       1687.62       1649.17        33.37 o
   1   2   4       5567.17       5784.95       116.08 o
   2   2   4        362.05        363.30        12.63 o
   3   2   4        136.90        138.32        10.08 o
   4   2   4         40.42         66.98        11.42 o
  -4   3   4         18.06         67.31        12.28 o
  -3   3   4        111.08        121.40         9.62 o
  -2   3   4        537.51        519.43        14.59 o
  -1   3   4         60.59         61.16         5.59 o
   0   3   4         87.55         76.85         5.15 o
   1   3   4         17.74         20.90         2.24 o
   2   3   4        762.14        818.71        20.72 o
   3   3   4          4.60          7.73         4.98 o
   4   3   4         30.07         98.82        31.78 o
  -4   4   4         18.06         74.05        12.94 o
  -3   4   4         45.05         53.55         9.51 o
  -2   4   4        539.20        568.46        16.10 o
  -1   4   4         28.92         35.10         3.30 o
   0   4   4         19.81         28.14         3.22 o
   1   4   4       4546.04       4594.60        81.11 o
   2   4   4        204.77        224.85         9.57 o
   3   4   4        268.03        287.28        13.36 o
   4   4   4        122.78        106.70        18.34 o
  -4   5   4         74.85         86.90        21.35 o
  -3   5   4        381.70        382.77        14.92 o
  -2   5   4         78.05         96.86         6.22 o
  -1   5   4       2786.44       2829.51        47.89 o
   0   5   4        569.75        644.16        14.00 o
   1   5   4         23.71         28.07         3.48 o
   2   5   4        423.05        413.34        12.81 o
   3   5   4        445.42        446.20        20.12 o
   4   5   4          0.18         23.75        13.01 o
  -4   6   4         46.76         51.64        20.36 o
  -3   6   4         29.17         26.75        11.45 o
  -2   6   4         85.67         90.38         7.51 o
  -1   6   4       1633.83       1638.32        29.51 o
   0   6   4       1276.60       1270.16        25.40 o
   1   6   4         74.22         84.42         5.57 o
   2   6   4        430.15        370.59        16.10 o
   3   6   4         57.97         83.85        11.56 o
   4   6   4        149.80        159.76        21.45 o
  -3   7   4          2.14         16.19         9.35 o
  -2   7   4        774.08        754.54        25.51 o
  -1   7   4        104.75        114.08         6.52 o
   0   7   4        874.44        779.36        15.69 o
   1   7   4         87.24        117.80         9.49 o
   2   7   4        407.58        392.22        17.51 o
   3   7   4          0.04         24.54         8.90 o
  -3   8   4          5.64          0.00        18.87 o
  -2   8   4         11.02          0.00         9.65 o
  -1   8   4        426.58        411.13        14.75 o
   0   8   4         96.62        108.89         7.07 o
   1   8   4       1226.80       1131.91        32.87 o
   2   8   4          0.59          9.91         7.01 o
   3   8   4         24.87         23.49        13.73 o
  -3   9   4          7.26         16.69        13.66 o
  -2   9   4        151.94        174.39        25.49 o
  -1   9   4        562.34        563.22        22.67 o
   0   9   4        324.07        322.89        13.39 o
   1   9   4          0.31         12.62         5.59 o
   2   9   4         61.72         73.66        10.34 o
   3   9   4         14.02         24.31        14.04 o
  -2  10   4         14.81         50.92        41.22 o
  -1  10   4        114.18        122.82        13.43 o
   0  10   4        183.51        205.93        12.72 o
   1  10   4         61.14         67.80        12.75 o
   2  10   4        138.68        132.83        13.19 o
  -2  11   4         21.39         32.37        15.15 o
  -1  11   4        381.41        392.38        22.97 o
   0  11   4          7.24          9.19         7.48 o
   1  11   4         23.71         32.59        11.45 o
   2  11   4         93.39         94.46        17.46 o
  -1  12   4        250.60        371.74        49.16 o
   0  12   4         84.07        100.37        25.33 o
   1  12   4        343.38        322.92        54.13 o
   0  13   4        119.22        149.71        22.65 o
  -4   1   5          2.22         36.25        11.59 o
  -3   1   5        735.74        677.48        19.72 o
  -2   1   5       2564.74       2426.71        41.76 o
  -1   1   5        675.39        661.19        15.92 o
   0   1   5          2.37         11.15         2.20 o
   1   1   5        553.09        563.51        13.14 o
   2   1   5          1.89          2.19         2.85 o
   3   1   5       1432.14       1376.24        41.32 o
   4   1   5          9.42         22.90         8.05 o
  -4   2   5          6.71         15.79         9.65 o
  -3   2   5         93.57         88.82         7.24 o
  -2   2   5          7.17         11.75         3.70 o
  -1   2   5        543.42        543.26        12.12 o
   0   2   5        397.26        489.45        10.47 o
   1   2   5       2751.31       2718.11        48.86 o
   2   2   5          0.94          2.49         2.76 o
   3   2   5         12.07         18.57         5.87 o
   4   2   5         28.19         24.56        16.44 o
  -4   3   5        284.92        328.39        24.33 o
  -3   3   5          2.23          6.99         5.93 o
  -2   3   5       1250.89       1197.83        31.05 o
  -1   3   5         23.30         25.03         2.98 o
   0   3   5        429.90        459.08        14.41 o
   1   3   5        469.78        466.41        10.35 o
   2   3   5       1850.76       1766.78        71.48 o
   3   3   5          6.42         12.64         5.73 o
   4   3   5        652.11        641.59        35.06 o
  -4   4   5          0.75         18.84        17.13 o
  -3   4   5        185.96        189.89        11.56 o
  -2   4   5       1067.41       1039.25        30.00 o
  -1   4   5        492.14        462.24        10.27 o
   0   4   5       1974.22       1920.85        36.02 o
   1   4   5        667.45        690.33        14.26 o
   2   4   5        181.82        169.59         8.67 o
   3   4   5        170.62        170.65        14.00 o
   4   4   5         16.33         34.58        23.84 o
  -4   5   5          8.87         22.20        13.84 o
  -3   5   5        111.76        134.55        13.47 o
  -2   5   5        234.10        258.26         9.27 o
  -1   5   5       1186.41       1201.05        22.31 o
   0   5   5        425.16        454.07        12.22 o
   1   5   5        283.73        298.02         9.46 o
   2   5   5       1026.32       1008.07        30.26 o
   3   5   5          0.74         20.78         8.09 o
   4   5   5        178.60        155.72        22.42 o
  -4   6   5         42.33         58.10        20.86 o
  -3   6   5          2.38          9.86         8.78 o
  -2   6   5        293.34        290.21        11.46 o
  -1   6   5        230.17        226.19         7.41 o
   0   6   5        554.26        545.75        15.39 o
   1   6   5       1762.53       1747.06        38.06 o
   2   6   5        500.71        461.08        18.47 o
   3   6   5          5.79          5.54         7.49 o
   4   6   5         30.53         39.65        15.90 o
  -3   7   5        152.22        174.75        15.66 o
  -2   7   5         51.18         77.12         9.89 o
  -1   7   5         75.24         78.06         5.36 o
   0   7   5        133.22        144.66        11.07 o
   1   7   5         34.68         48.33         7.41 o
   2   7   5         19.17         25.08        11.53 o
   3   7   5        125.49        129.89        14.16 o
  -3   8   5         37.77         42.93        19.37 o
  -2   8   5         15.09         19.42         8.03 o
  -1   8   5       1673.87       1632.37        39.17 o
   0   8   5        202.27        206.42         9.24 o
   1   8   5       1947.94       1784.15        47.68 o
   2   8   5        215.67        259.88        21.36 o
   3   8   5          0.35          2.71         7.81 o
  -3   9   5          2.23         22.84        21.85 o
  -2   9   5        366.36        388.60        26.12 o
  -1   9   5         34.17         43.10         9.40 o
   0   9   5        130.02        165.13        11.04 o
   1   9   5       1522.44       1444.09        52.53 o
   2   9   5        928.33        934.58        31.41 o
   3   9   5         62.58         79.17        13.42 o
  -2  10   5        382.39        389.74        27.20 o
  -1  10   5         42.42         60.14        11.34 o
   0  10   5        173.20        229.56        13.62 o
   1  10   5          7.63          0.00         5.89 o
   2  10   5        291.27        258.80        29.45 o
  -2  11   5          4.32         12.29        14.19 o
  -1  11   5        117.64        164.07        16.05 o
   0  11   5         60.90         64.99        10.72 o
   1  11   5        133.63        121.98        16.76 o
   2  11   5        160.40        174.34        21.54 o
  -1  12   5        163.42        182.24        20.72 o
   0  12   5         68.33         89.37        18.02 o
   1  12   5        558.45        506.05        37.99 o
  -4   0   6          1.65          0.00        13.41 o
  -3   0   6        584.98        521.40        24.31 o
  -2   0   6       9640.20       9300.99       301.85 o
  -1   0   6        195.92        180.37        15.89 o
   0   0   6        577.64        545.78        18.08 o
   2   0   6        367.31        400.30        16.46 o
   3   0   6          7.30         19.72         7.15 o
   4   0   6        691.07        626.76        31.97 o
  -4   1   6         90.57         65.08        13.34 o
  -3   1   6        106.98        133.09        17.88 o
  -2   1   6       1126.46       1104.36        30.64 o
  -1   1   6         96.83         96.72         5.52 o
   0   1   6         34.42         28.35         3.68 o
   1   1   6        235.25        218.25         9.82 o
   2   1   6        909.82        878.59        19.04 o
   3   1   6        106.38        128.71        12.94 o
   4   1   6         48.77         96.74        12.23 o
  -4   2   6          5.82          7.18         8.67 o
  -3   2   6        347.10        344.53        13.42 o
  -2   2   6       1271.63       1361.07        27.55 o
  -1   2   6        288.61        277.53         7.80 o
   0   2   6          0.12          0.53         2.35 o
   1   2   6       2972.41       2979.52        60.30 o
   2   2   6        990.43        993.91        20.93 o
   3   2   6        198.49        221.43        12.17 o
   4   2   6          7.17         23.17        11.90 o
  -4   3   6         68.25        115.10        15.05 o
  -3   3   6          1.72          3.56         6.58 o
  -2   3   6          2.10          6.35         3.66 o
  -1   3   6          0.02          2.89         2.63 o
   0   3   6        331.79        327.25         8.22 o
   1   3   6        363.34        370.97         9.48 o
   2   3   6         21.95         29.15         3.27 o
   3   3   6         76.13         90.63         9.89 o
   4   3   6          5.93         37.92        10.53 o
  -4   4   6          1.14         10.61         9.54 o
  -3   4   6        450.88        459.13        18.78 o
  -2   4   6         11.73         20.60         4.33 o
  -1   4   6        524.12        521.58        12.61 o
   0   4   6        185.20        184.91         6.68 o
   1   4   6          0.10          3.30         2.17 o
   2   4   6        905.93        892.10        22.39 o
   3   4   6          2.22          7.88         6.89 o
   4   4   6          6.63         46.30        13.96 o
  -4   5   6          0.02          0.00        11.33 o
  -3   5   6        258.86        257.84        16.91 o
  -2   5   6        900.25        930.58        20.89 o
  -1   5   6        508.36        539.42        12.03 o
   0   5   6         24.92         26.36         3.26 o
   1   5   6       2618.68       2588.21        54.02 o
   2   5   6         79.07         85.67         9.40 o
   3   5   6       1197.67       1181.61        81.48 o
   4   5   6          2.41         13.46        13.28 o
  -4   6   6         28.83         65.05        20.36 o
  -3   6   6         43.08         54.50        10.54 o
  -2   6   6       1146.73       1136.10        28.11 o
  -1   6   6         19.10         26.85         3.92 o
   0   6   6       2065.05       1971.54        43.04 o
   1   6   6         82.90        107.33         6.65 o
   2   6   6        108.10        126.88        11.57 o
   3   6   6         33.85         41.13         9.77 o
  -3   7   6         88.90         85.11        13.76 o
  -2   7   6         92.11        105.00        11.08 o
  -1   7   6         19.15         33.10         7.00 o
   0   7   6       1191.79       1158.33        25.09 o
   1   7   6        344.17        317.42        17.13 o
   2   7   6        882.94        831.76        48.42 o
   3   7   6        263.78        279.01        22.58 o
  -3   8   6        120.63        149.77        18.77 o
  -2   8   6         74.95         87.89        13.23 o
  -1   8   6          3.05         12.89         4.56 o
   0   8   6          6.45         13.18         4.52 o
   1   8   6        356.45        344.27        15.28 o
   2   8   6        341.31        316.07        16.28 o
   3   8   6        192.22        157.67        16.19 o
  -3   9   6        145.55        160.39        33.27 o
  -2   9   6        249.93        317.23        25.45 o
  -1   9   6         71.86         73.49        10.74 o
   0   9   6        434.78        399.24        12.90 o
   1   9   6        110.22        112.21        11.00 o
   2   9   6         12.56         16.58         8.12 o
   3   9   6        256.25        246.60        25.07 o
  -2  10   6          6.79          0.00        17.88 o
  -1  10   6          7.02         17.37         9.25 o
   0  10   6        408.19        387.45        21.81 o
   1  10   6         27.44         17.95         6.63 o
   2  10   6        273.35        275.27        41.84 o
  -2  11   6          0.11          3.23        14.05 o
  -1  11   6         54.11         71.85        13.02 o
   0  11   6          4.46          6.41         7.93 o
   1  11   6        541.82        521.62        28.48 o
   2  11   6         24.84         25.59         9.62 o
  -1  12   6        186.85        222.37        19.10 o
   0  12   6          4.62          9.93        17.38 o
   1  12   6          6.84          9.79        11.09 o
  -4   1   7         52.49         72.74        13.33 o
  -3   1   7         37.16         45.90         7.48 o
  -2   1   7       1472.73       1498.49        27.16 o
  -1   1   7       1812.52       1755.55        46.50 o
   0   1   7         71.42        109.74         5.49 o
   1   1   7       4862.59       4641.09       146.77 o
   2   1   7         84.02         95.06         6.34 o
   3   1   7        341.33        331.31        13.35 o
   4   1   7        246.43        273.90        23.24 o
  -4   2   7          0.01          8.24         9.17 o
  -3   2   7       1118.18       1038.00        34.40 o
  -2   2   7        528.68        519.14        13.29 o
  -1   2   7          1.60          3.73         1.79 o
   0   2   7         17.67         30.51         3.35 o
   1   2   7         69.04         65.57         4.07 o
   2   2   7          0.25          9.37         3.29 o
   3   2   7        221.05        225.40        11.63 o
   4   2   7         85.40         99.70        12.53 o
  -4   3   7         66.43         97.37        19.86 o
  -3   3   7         60.03         53.46        10.85 o
  -2   3   7        613.66        621.80        15.34 o
  -1   3   7        113.59        131.76         5.17 o
   0   3   7       9066.76       9616.59       167.33 o
   1   3   7          9.62          5.79         2.51 o
   2   3   7        493.67        449.06        12.84 o
   3   3   7        195.64        213.22        14.48 o
   4   3   7         45.41         49.51        18.37 o
  -4   4   7         76.45         99.34        15.39 o
  -3   4   7         27.14         43.67         8.51 o
  -2   4   7        210.46        210.80         8.54 o
  -1   4   7        478.07        487.37        11.12 o
   0   4   7          9.53         14.52         2.92 o
   1   4   7       2173.49       2193.77        40.62 o
   2   4   7        416.39        417.88        13.36 o
   3   4   7         75.39        117.49        12.48 o
   4   4   7        420.46        406.23        22.63 o
  -4   5   7         34.67         37.74        18.87 o
  -3   5   7         39.46         36.68         8.15 o
  -2   5   7        558.21        539.26        16.45 o
  -1   5   7        691.26        699.11        16.41 o
   0   5   7        213.11        232.41         8.08 o
   1   5   7        121.46        144.47         8.89 o
   2   5   7         10.49         16.49         6.63 o
   3   5   7        803.74        728.59        27.45 o
   4   5   7         15.59         10.52        10.38 o
  -3   6   7         60.88         85.49        14.14 o
  -2   6   7        383.70        385.93        13.97 o
  -1   6   7        697.36        751.13        15.99 o
   0   6   7         67.45         63.56         8.00 o
   1   6   7         91.61         98.53         7.96 o
   2   6   7        346.87        328.14        15.78 o
   3   6   7         46.54         68.43        11.40 o
  -3   7   7          9.60         25.37        10.12 o
  -2   7   7         61.22         78.05         8.20 o
  -1   7   7        212.44        234.41         8.40 o
   0   7   7        164.18        176.06         9.81 o
   1   7   7        799.02        704.35        23.19 o
   2   7   7         37.04         63.19        13.78 o
   3   7   7        246.28        264.80        34.48 o
  -3   8   7        281.61        288.85        20.32 o
  -2   8   7        109.50        126.64        12.25 o
  -1   8   7        386.23        374.99        10.94 o
   0   8   7          0.96          9.75         4.45 o
   1   8   7         73.63        109.54        10.73 o
   2   8   7         72.31         85.53        13.55 o
   3   8   7        127.48        132.17        27.84 o
  -3   9   7          8.49          8.94        22.35 o
  -2   9   7        319.47        343.72        20.10 o
  -1   9   7        335.36        318.16        17.32 o
   0   9   7        766.00        685.88        18.20 o
   1   9   7         48.41         50.89         8.61 o
   2   9   7         10.44          9.04         7.67 o
   3   9   7          6.68         18.43         9.93 o
  -2  10   7        291.73        310.13        33.27 o
  -1  10   7         38.36         51.35        10.96 o
   0  10   7         36.68         31.76         8.82 o
   1  10   7        300.25        305.69        23.60 o
   2  10   7         49.25         47.52        17.29 o
  -2  11   7         62.16         82.28        18.22 o
  -1  11   7         21.97         34.97        10.97 o
   0  11   7        130.97        184.08        21.35 o
   1  11   7          5.01          1.42         9.53 o
   2  11   7         40.29         44.62        10.55 o
  -1  12   7         17.20         15.92        11.03 o
   0  12   7        291.35        298.39        38.24 o
   1  12   7          6.94          4.60        11.44 o
  -4   0   8        179.68        162.88        26.32 o
  -3   0   8        654.24        599.63        27.57 o
  -2   0   8        477.90        442.15        21.10 o
  -1   0   8        150.49        153.28        10.87 o
   0   0   8        237.97        242.36        11.57 o
   1   0   8       1485.58       1644.81        48.28 o
   2   0   8       4715.33       4410.57       303.63 o
   3   0   8         33.70         29.44         7.51 o
   4   0   8         58.15         82.80        20.36 o
  -4   1   8         31.64         41.46        11.21 o
  -3   1   8         21.90         30.25         6.86 o
  -2   1   8        545.46        541.82        13.68 o
  -1   1   8        272.66        271.13        12.03 o
   0   1   8       5542.64       5540.28       106.91 o
   1   1   8        247.05        260.95         8.18 o
   2   1   8          6.86         10.35         3.78 o
   3   1   8         91.75        100.29         8.92 o
   4   1   8         49.99         44.32         9.61 o
  -4   2   8         41.62         46.58        10.63 o
  -3   2   8       1021.41        953.17        43.72 o
  -2   2   8         47.05         66.62         5.60 o
  -1   2   8          0.54          1.07         2.20 o
   0   2   8       3777.21       3900.72        69.57 o
   1   2   8       1022.42        985.25        20.03 o
   2   2   8       1451.61       1559.90        31.16 o
   3   2   8        756.78        762.39        22.31 o
   4   2   8          0.32         11.84         8.71 o
  -4   3   8          1.45         38.75        16.88 o
  -3   3   8         26.26         42.19         8.90 o
  -2   3   8          4.55          7.28         4.07 o
  -1   3   8         15.10         14.47         2.98 o
   0   3   8        310.14        275.83         7.92 o
   1   3   8        501.64        593.33        13.35 o
   2   3   8        102.19        119.07         6.22 o
   3   3   8          6.57         12.41         5.95 o
   4   3   8          0.44         21.80        13.18 o
  -4   4   8          4.70         29.43        11.44 o
  -3   4   8        467.08        437.73        18.50 o
  -2   4   8         96.40        101.48         7.01 o
  -1   4   8        385.97        428.65        10.41 o
   0   4   8        236.71        228.32         7.40 o
   1   4   8          6.53         10.78         3.08 o
   2   4   8         54.03         69.97         7.88 o
   3   4   8       1025.39       1028.13        33.82 o
   4   4   8          0.29         24.78        10.65 o
  -4   5   8         62.38         74.98        19.86 o
  -3   5   8        228.91        253.17        16.07 o
  -2   5   8         74.66         71.22         6.49 o
  -1   5   8       1108.56       1080.33        20.95 o
   0   5   8         76.91         99.11         8.39 o
   1   5   8        321.00        254.95         7.56 o
   2   5   8        447.35        418.02        17.57 o
   3   5   8        113.91        156.47        14.66 o
   4   5   8         50.41         73.00        14.05 o
  -3   6   8         36.71         34.55         8.71 o
  -2   6   8         66.63         74.88         6.66 o
  -1   6   8         69.01         71.98         6.41 o
   0   6   8        568.79        607.28        15.93 o
   1   6   8       1407.41       1356.09        31.37 o
   2   6   8        244.14        233.68        26.72 o
   3   6   8         59.15         66.76        15.38 o
  -3   7   8         19.25         36.43        11.76 o
  -2   7   8       1008.83       1010.04        26.53 o
  -1   7   8        143.34        150.02         7.60 o
   0   7   8       2440.55       2345.61        59.22 o
   1   7   8       1490.30       1492.42        41.29 o
   2   7   8         81.45         88.90        10.58 o
   3   7   8          0.26          8.47         8.87 o
  -3   8   8        110.37        106.73        16.58 o
  -2   8   8          0.08          0.13         6.94 o
  -1   8   8         38.38         39.21         5.75 o
   0   8   8       1692.99       1587.22        59.83 o
   1   8   8        724.29        701.51        26.53 o
   2   8   8        117.29        128.24        20.22 o
   3   8   8        171.60        169.74        26.90 o
  -3   9   8         18.84         30.29        15.89 o
  -2   9   8        346.44        370.39        26.16 o
  -1   9   8          0.63         14.27         6.45 o
   0   9   8         87.43         96.67         8.25 o
   1   9   8        105.24        118.03        17.48 o
   2   9   8         38.92         49.04         9.85 o
   3   9   8         28.10         44.39        13.04 o
  -2  10   8         65.10         72.54        17.29 o
  -1  10   8        183.30        224.18        17.64 o
   0  10   8        689.42        648.61        30.54 o
   1  10   8        133.44        139.50        18.72 o
   2  10   8         63.39         72.27        11.99 o
  -2  11   8          0.57         24.20        15.48 o
  -1  11   8        302.74        357.97        30.79 o
   0  11   8        109.24        117.33        15.80 o
   1  11   8        421.04        366.36        51.15 o
   2  11   8         53.55         44.06        10.95 o
  -1  12   8          7.23         11.48        10.41 o
   0  12   8         76.67         88.89        24.83 o
   1  12   8        324.00        302.87        26.30 o
  -4   1   9         24.25         65.34        13.14 o
  -3   1   9        551.38        510.79        17.66 o
  -2   1   9        320.37        314.89         9.77 o
  -1   1   9        670.97        652.23        21.29 o
   0   1   9       2862.02       2877.56        57.46 o
   1   1   9        204.58        200.04         8.77 o
   2   1   9         19.35         19.46         5.52 o
   3   1   9        419.07        435.33        15.81 o
   4   1   9          0.85          6.19         8.49 o
  -4   2   9          0.15         20.22        11.44 o
  -3   2   9        205.33        212.74        13.97 o
  -2   2   9        144.04        133.11         7.24 o
  -1   2   9          7.13          8.84         2.88 o
   0   2   9        284.37        279.33        11.50 o
   1   2   9       1051.39        951.30        31.15 o
   2   2   9        328.06        352.28        12.14 o
   3   2   9         99.02         99.96         9.37 o
   4   2   9         69.03         76.52        17.35 o
  -4   3   9        305.03        270.96        31.26 o
  -3   3   9          1.71          4.54         6.06 o
  -2   3   9        618.64        590.22        15.09 o
  -1   3   9         38.43         40.54         3.77 o
   0   3   9        699.07        674.75        16.53 o
   1   3   9       2891.06       2887.89        52.96 o
   2   3   9        111.36        140.25         7.11 o
   3   3   9        346.72        347.71        14.67 o
   4   3   9        113.19        131.56        20.57 o
  -4   4   9         12.89          6.79        10.73 o
  -3   4   9        178.53        204.54        15.34 o
  -2   4   9         19.07         23.38         5.03 o
  -1   4   9        185.87        170.68         6.71 o
   0   4   9       3236.58       3415.50        62.06 o
   1   4   9        390.55        387.20        10.15 o
   2   4   9        727.62        655.24        26.95 o
   3   4   9         20.57         42.48         9.88 o
   4   4   9         19.37         28.47        24.33 o
  -4   5   9          6.63         15.89        17.88 o
  -3   5   9        100.31        117.26        13.44 o
  -2   5   9         42.04         38.77         5.75 o
  -1   5   9       1191.13       1159.47        22.50 o
   0   5   9        498.06        581.56        15.54 o
   1   5   9         45.62         53.17         4.40 o
   2   5   9        102.85         97.68        10.34 o
   3   5   9        152.04        205.69        16.72 o
  -3   6   9        173.03        208.99        28.30 o
  -2   6   9         13.49         14.98         3.40 o
  -1   6   9         53.05         66.47         5.51 o
   0   6   9         21.83         16.59         4.29 o
   1   6   9        346.42        337.46        11.77 o
   2   6   9       1675.19       1517.64        55.18 o
   3   6   9        151.23        178.02        20.54 o
  -3   7   9        172.38        181.33        20.01 o
  -2   7   9         15.40         23.67         6.15 o
  -1   7   9        993.92        938.58        19.70 o
   0   7   9        142.74        128.79        12.20 o
   1   7   9        455.30        425.76        17.48 o
   2   7   9          5.27          9.04         7.06 o
   3   7   9         53.95         62.47        11.80 o
  -3   8   9         72.75         59.93        14.04 o
  -2   8   9          1.03          4.68         7.36 o
  -1   8   9       1064.14       1079.71        25.15 o
   0   8   9       1366.76       1277.69        36.56 o
   1   8   9        418.90        406.81        17.74 o
   2   8   9        294.97        305.33        25.97 o
   3   8   9        178.65        184.12        31.98 o
  -3   9   9          6.98         47.67        17.88 o
  -2   9   9         20.21         28.78        13.79 o
  -1   9   9         64.87         84.95         9.22 o
   0   9   9         20.64         13.95         5.79 o
   1   9   9        624.97        591.65        22.64 o
   2   9   9        317.87        314.24        35.70 o
  -2  10   9         37.43         43.16        15.79 o
  -1  10   9         26.08         16.38         9.44 o
   0  10   9        322.64        355.10        22.40 o
   1  10   9         16.66         21.28         8.32 o
   2  10   9        649.78        631.57        46.34 o
  -2  11   9          2.09          5.96        23.84 o
  -1  11   9          2.78          4.33         9.77 o
   0  11   9         62.70         73.88        13.72 o
   1  11   9          7.07         18.78        17.63 o
   2  11   9          0.86          0.00        17.88 o
  -1  12   9          0.30          3.48        20.36 o
   0  12   9         22.04         41.22        21.35 o
   1  12   9        142.37        127.49        21.35 o
  -4   0  10         33.35          2.48        14.40 o
  -3   0  10        857.40        773.21        33.22 o
  -2   0  10        482.34        450.68        47.67 o
  -1   0  10        110.37        105.14         6.26 o
   0   0  10       4676.53       4501.20       124.78 o
   1   0  10         20.17         14.34        12.17 o
   2   0  10        690.58        668.15        27.56 o
   3   0  10       1445.25       1334.15        64.55 o
   4   0  10        316.58        327.34        38.73 o
  -4   1  10        217.25        177.61        38.24 o
  -3   1  10         14.69         31.21        10.75 o
  -2   1  10         11.57          1.47         4.70 o
  -1   1  10        193.36        190.69         8.11 o
   0   1  10        130.90        122.58         6.99 o
   1   1  10         89.50         84.95         6.95 o
   2   1  10        324.78        316.22        10.85 o
   3   1  10        407.19        419.27        15.59 o
   4   1  10          3.53         27.43         9.25 o
  -4   2  10          1.70         17.24        11.67 o
  -3   2  10         12.16         28.88         7.45 o
  -2   2  10         33.25         39.18         5.16 o
  -1   2  10       1236.33       1145.81        23.39 o
   0   2  10        738.22        807.88        17.38 o
   1   2  10       1120.31       1020.06        21.72 o
   2   2  10        464.42        454.96        12.52 o
   3   2  10        285.35        285.69        13.41 o
   4   2  10          7.68         26.48        21.85 o
  -4   3  10         65.73         72.08        13.87 o
  -3   3  10          5.98         10.36         6.59 o
  -2   3  10        114.47        109.21         7.22 o
  -1   3  10          0.06          2.21         3.10 o
   0   3  10         10.19          8.18         3.25 o
   1   3  10        233.69        249.00         8.85 o
   2   3  10         11.87         20.77         5.11 o
   3   3  10         80.76         88.84         9.35 o
   4   3  10          1.71          4.86        10.98 o
  -4   4  10          0.60          5.64         9.54 o
  -3   4  10         58.95         75.72        12.23 o
  -2   4  10        118.94        128.53         7.97 o
  -1   4  10       1092.73       1131.17        23.79 o
   0   4  10        255.92        280.14         8.87 o
   1   4  10        199.84        180.53         7.19 o
   2   4  10        963.16        911.19        23.81 o
   3   4  10          3.94          8.30         8.10 o
   4   4  10          0.85         15.61        14.96 o
  -3   5  10         69.38         87.36        10.87 o
  -2   5  10        268.90        295.29        11.26 o
  -1   5  10         84.30         83.51         5.83 o
   0   5  10       1596.22       1606.36        31.70 o
   1   5  10        685.74        657.40        15.28 o
   2   5  10        199.63        208.32        30.01 o
   3   5  10        855.78        873.09        31.36 o
  -3   6  10        165.17        180.98        14.91 o
  -2   6  10        431.14        430.61        13.73 o
  -1   6  10        166.91        184.68         8.62 o
   0   6  10        459.68        438.87        13.31 o
   1   6  10          1.71          1.77         4.33 o
   2   6  10       1539.59       1416.96        41.51 o
   3   6  10         86.99         77.65        15.61 o
  -3   7  10         66.42         78.09        23.09 o
  -2   7  10        186.38        217.51        29.16 o
  -1   7  10        269.20        278.03        10.68 o
   0   7  10         36.90         30.39         6.85 o
   1   7  10         23.68         32.43         9.63 o
   2   7  10        438.74        417.38        18.95 o
   3   7  10         23.80         15.13         9.33 o
  -3   8  10         44.29         67.53        18.37 o
  -2   8  10         32.29         40.77         9.49 o
  -1   8  10         76.88         84.36         7.56 o
   0   8  10        261.94        246.57        12.08 o
   1   8  10         63.50         78.49        10.16 o
   2   8  10        137.60        164.32        14.92 o
   3   8  10          3.34         11.87        10.05 o
  -2   9  10         71.42         96.58        17.36 o
  -1   9  10          9.76         41.34        10.50 o
   0   9  10          1.89          1.37         4.02 o
   1   9  10          8.92         17.41         7.74 o
   2   9  10          0.10          5.03         7.72 o
  -2  10  10         12.17         33.32        14.73 o
  -1  10  10         85.24        106.55        13.16 o
   0  10  10         29.13         11.11        10.32 o
   1  10  10         86.80         97.57        15.86 o
   2  10  10          5.95          7.87         8.42 o
  -1  11  10        291.19        344.92        27.81 o
   0  11  10        306.09        308.60        23.37 o
   1  11  10        125.86        109.92        17.38 o
   0  12  10         38.83         21.61        12.58 o
  -4   1  11        196.59        176.32        27.06 o
  -3   1  11         50.22         57.25         9.53 o
  -2   1  11        126.46        133.50         9.12 o
  -1   1  11        546.34        580.45        16.01 o
   0   1  11        188.85        196.64         8.46 o
   1   1  11       4614.43       4413.11        86.87 o
   2   1  11         64.72         60.31         6.13 o
   3   1  11         13.85         10.23         5.60 o
   4   1  11        365.46        402.78        28.53 o
  -4   2  11         30.32         39.18        14.65 o
  -3   2  11        163.23        174.94        12.01 o
  -2   2  11        119.08        115.03         8.67 o
  -1   2  11       2120.24       2116.76        40.23 o
   0   2  11         92.80        116.49         6.29 o
   1   2  11         49.74         63.24         5.21 o
   2   2  11        339.47        308.06        10.36 o
   3   2  11        107.69        114.02         9.87 o
   4   2  11         52.53         48.96        15.14 o
  -4   3  11        283.67        207.98        20.36 o
  -3   3  11         20.70         28.32         7.74 o
  -2   3  11         29.96         33.67         6.50 o
  -1   3  11       2822.83       2807.35        52.41 o
   0   3  11        166.69        167.53         7.18 o
   1   3  11        159.44        201.97         7.57 o
   2   3  11       2144.53       2061.60        45.90 o
   3   3  11        109.54        117.13        22.96 o
   4   3  11        143.33        165.79        33.77 o
  -4   4  11         38.34         41.16        25.57 o
  -3   4  11         58.91         61.33        10.53 o
  -2   4  11        415.05        411.86        12.90 o
  -1   4  11        121.61        128.13         7.04 o
   0   4  11        568.10        682.15        15.90 o
   1   4  11        371.70        362.62        10.43 o
   2   4  11         53.80         53.26         6.76 o
   3   4  11        155.40        178.05        15.89 o
  -3   5  11          7.09         10.98         8.07 o
  -2   5  11          2.77          2.11         5.02 o
  -1   5  11        432.75        459.11        12.94 o
   0   5  11        434.19        429.13        11.91 o
   1   5  11        175.70        161.92        10.23 o
   2   5  11        302.79        289.09        16.06 o
   3   5  11         29.98         19.23         9.28 o
  -3   6  11         61.98         97.51        11.82 o
  -2   6  11          1.65          9.41         5.45 o
  -1   6  11        282.76        274.29        10.14 o
   0   6  11       1712.88       1688.90        37.76 o
   1   6  11       1368.24       1288.23        37.97 o
   2   6  11         37.08         29.99         8.60 o
   3   6  11         15.54         12.24         9.32 o
  -3   7  11          0.06          0.00        13.41 o
  -2   7  11          9.38         16.34         6.59 o
  -1   7  11        161.52        154.86         8.09 o
   0   7  11        325.80        320.38        15.26 o
   1   7  11        619.87        586.36        21.77 o
   2   7  11         33.20         45.77         9.90 o
   3   7  11         11.22         27.24        10.53 o
  -3   8  11        407.91        369.52        25.41 o
  -2   8  11         98.99        113.70        12.59 o
  -1   8  11        321.32        347.08        15.10 o
   0   8  11        634.19        592.36        21.36 o
   1   8  11        211.32        211.72        15.09 o
   2   8  11         10.97         11.17         8.45 o
   3   8  11         55.56         66.62        13.47 o
  -2   9  11         95.25        118.01        18.17 o
  -1   9  11       1271.25       1342.23        35.66 o
   0   9  11        453.04        451.52        16.76 o
   1   9  11          0.99          9.16         8.48 o
   2   9  11        145.09        133.85        14.55 o
  -2  10  11        209.17        353.51        43.70 o
  -1  10  11         12.81         19.24        22.84 o
   0  10  11        108.28        104.77        15.60 o
   1  10  11         99.79        109.54        15.96 o
   2  10  11          2.05          1.95         9.25 o
  -1  11  11         45.27         62.07        21.85 o
   0  11  11         16.84          5.90        10.52 o
   1  11  11         15.66         20.06        13.08 o
   0  12  11        390.23        367.42        42.71 o
  -4   0  12         56.41         72.00        19.86 o
  -3   0  12        117.40        117.11        15.51 o
  -2   0  12        758.73        711.79        69.50 o
  -1   0  12        983.88        868.30        30.37 o
   0   0  12        210.17        204.33        12.64 o
   1   0  12        989.96        982.16        32.66 o
   3   0  12         82.14         86.90        18.37 o
   4   0  12        277.69        312.61        28.02 o
  -4   1  12         31.07         31.43        18.12 o
  -3   1  12         64.24         56.77         9.76 o
  -2   1  12         68.45         65.01         7.29 o
  -1   1  12        941.84        926.16        19.97 o
   0   1  12        377.68        375.03        12.09 o
   1   1  12        729.52        745.70        18.74 o
   2   1  12         21.22         22.88         5.36 o
   3   1  12         55.33         54.64         7.16 o
   4   1  12          3.60          4.36         8.77 o
  -4   2  12          2.16         12.38        11.31 o
  -3   2  12        283.26        289.64        14.51 o
  -2   2  12         87.82         89.92         8.19 o
  -1   2  12        488.40        472.50        12.27 o
   0   2  12       2008.45       2069.84        39.55 o
   1   2  12        119.14        126.49         7.99 o
   2   2  12        427.58        433.10        12.74 o
   3   2  12        150.30        158.64        13.33 o
   4   2  12          3.61         17.88        12.63 o
  -4   3  12          1.21         24.38        12.11 o
  -3   3  12         25.93         28.81         8.31 o
  -2   3  12          0.16          2.97         5.23 o
  -1   3  12        509.24        526.32        13.57 o
   0   3  12        216.47        203.71         7.94 o
   1   3  12         69.56         98.63         6.40 o
   2   3  12        289.95        267.56        11.71 o
   3   3  12          2.68          8.26         8.03 o
  -3   4  12        131.01        128.06        13.14 o
  -2   4  12        184.05        197.53        13.01 o
  -1   4  12         16.88         21.59         4.68 o
   0   4  12        449.74        447.66        12.27 o
   1   4  12          8.98         10.19         4.20 o
   2   4  12        137.78        126.65        11.92 o
   3   4  12        169.53        160.17        15.29 o
  -3   5  12          0.84          7.84         7.72 o
  -2   5  12        155.05        143.57        10.33 o
  -1   5  12        463.72        479.80        13.59 o
   0   5  12          8.81         10.98         4.26 o
   1   5  12       1518.29       1444.06        33.99 o
   2   5  12        343.84        304.17        16.12 o
   3   5  12         10.90         10.09         8.85 o
  -3   6  12         17.23         15.41         8.89 o
  -2   6  12        863.09        856.66        21.63 o
  -1   6  12         37.58         41.54         5.97 o
   0   6  12          0.29          1.40         4.09 o
   1   6  12        457.22        429.75        17.92 o
   2   6  12        452.27        422.57        19.64 o
   3   6  12          5.78         11.27         9.91 o
  -3   7  12         14.41         13.73        11.57 o
  -2   7  12        336.37        369.10        25.44 o
  -1   7  12       1753.21       1695.79        35.05 o
   0   7  12        412.88        393.68        17.10 o
   1   7  12        704.32        687.93        24.52 o
   2   7  12        259.61        293.70        27.79 o
   3   7  12         56.91         74.94        12.71 o
  -3   8  12          0.31          4.77        11.57 o
  -2   8  12         21.19         35.43         9.29 o
  -1   8  12          4.37         17.83         9.59 o
   0   8  12        879.70        859.57        28.24 o
   1   8  12          9.73          6.93         7.35 o
   2   8  12        285.31        302.82        45.06 o
   3   8  12         28.78         23.46        13.32 o
  -2   9  12        183.31        203.64        67.01 o
  -1   9  12          1.39         10.93        10.32 o
   0   9  12        104.47        104.22        11.40 o
   1   9  12        438.99        424.70        21.14 o
   2   9  12        145.75        151.39        15.36 o
  -2  10  12          1.20         16.90        19.12 o
  -1  10  12         76.09         63.56        20.36 o
   0  10  12          6.99         10.84        11.42 o
   1  10  12        110.27        108.66        12.71 o
   2  10  12        208.24        192.38        26.38 o
  -1  11  12        204.18        213.03        29.79 o
   0  11  12          5.65          8.69        11.24 o
   1  11  12        620.02        657.53        72.75 o
  -4   1  13         46.01         36.58        14.90 o
  -3   1  13         22.33         28.25         9.14 o
  -2   1  13         12.00          6.53         5.70 o
  -1   1  13       1165.16       1148.17        25.19 o
   0   1  13        600.07        587.55        16.30 o
   1   1  13        656.50        650.61        20.57 o
   2   1  13       1953.57       1883.30        41.21 o
   3   1  13         24.76         10.75         4.82 o
   4   1  13          9.34         15.50         9.80 o
  -4   2  13          1.34         11.72        12.27 o
  -3   2  13         17.47         14.10         7.91 o
  -2   2  13         59.14         60.25         7.56 o
  -1   2  13        376.37        380.31        10.98 o
   0   2  13        199.90        187.95         8.01 o
   1   2  13        353.36        352.73        13.04 o
   2   2  13        366.43        353.62        11.75 o
   3   2  13          1.53          6.44         5.99 o
  -3   3  13          0.73          0.92         6.49 o
  -2   3  13        397.54        386.67        18.75 o
  -1   3  13         30.87         33.67         4.96 o
   0   3  13       1043.35       1032.28        22.39 o
   1   3  13        575.00        566.03        14.57 o
   2   3  13        102.20        116.98        12.17 o
   3   3  13        205.67        250.46        18.27 o
  -3   4  13         53.75         53.21        10.63 o
  -2   4  13         21.18         27.85         7.25 o
  -1   4  13        345.28        326.38        11.04 o
   0   4  13        570.85        567.76        14.68 o
   1   4  13        672.26        681.78        16.70 o
   2   4  13       1168.84       1160.61        47.45 o
   3   4  13        118.21        125.05        14.65 o
  -3   5  13        121.81        114.35        13.08 o
  -2   5  13         14.59         25.57         6.85 o
  -1   5  13        251.56        254.47        11.92 o
   0   5  13         98.56         98.26         6.95 o
   1   5  13       1657.17       1649.34        38.23 o
   2   5  13         94.13        107.63        11.92 o
   3   5  13         72.52         83.82        16.24 o
  -3   6  13         22.34         14.73         9.18 o
  -2   6  13        190.72        201.51        12.44 o
  -1   6  13        647.78        649.25        19.35 o
   0   6  13          3.94          5.25         5.74 o
   1   6  13          8.84         12.71         7.21 o
   2   6  13         12.84         14.11         8.70 o
   3   6  13         54.98         54.52        12.28 o
  -3   7  13         22.67          7.53        11.45 o
  -2   7  13        279.87        291.73        38.33 o
  -1   7  13        396.18        370.17        16.63 o
   0   7  13         10.29         10.23         5.64 o
   1   7  13        798.67        740.08        26.15 o
   2   7  13         40.60         42.20        10.08 o
   3   7  13          5.89         11.11        10.00 o
  -2   8  13        121.93        168.07        17.51 o
  -1   8  13          8.65         16.84         8.18 o
   0   8  13         27.98         28.72         6.32 o
   1   8  13        459.74        426.21        19.69 o
   2   8  13         80.27         74.20        12.00 o
  -2   9  13         61.84         39.23        21.85 o
  -1   9  13          3.96          4.80         5.88 o
   0   9  13          0.56          4.57         6.89 o
   1   9  13         16.16         15.73         8.19 o
   2   9  13         27.90         29.59        11.87 o
  -2  10  13         79.43         81.93        25.82 o
  -1  10  13        190.48        254.20        32.28 o
   0  10  13        195.44        214.39        15.94 o
   1  10  13        278.08        304.20        37.60 o
  -1  11  13         32.48         57.60        23.84 o
   0  11  13         76.16         71.17        15.45 o
   1  11  13          6.41          6.61        12.46 o
  -4   0  14         22.72         30.29        17.38 o
  -3   0  14        123.67        118.93        16.32 o
  -2   0  14          6.72          0.00         7.72 o
  -1   0  14        393.97        397.62        23.09 o
   0   0  14       3374.19       3420.85        99.07 o
   1   0  14          1.42          7.98         8.19 o
   2   0  14        108.03        126.51        16.88 o
   3   0  14       1490.80       1476.17        72.00 o
  -4   1  14         30.91         38.87        13.66 o
  -3   1  14         37.11         35.96         8.76 o
  -2   1  14        189.46        183.94        11.31 o
  -1   1  14         19.31         23.44         5.67 o
   0   1  14          1.43          3.18         4.76 o
   1   1  14        377.87        358.90        12.40 o
   2   1  14        456.07        462.99        19.28 o
   3   1  14        149.25        147.71        18.79 o
  -3   2  14          0.57          4.99         6.98 o
  -2   2  14        844.88        813.87        23.18 o
  -1   2  14         28.22         38.90         6.74 o
   0   2  14        384.48        409.87        15.02 o
   1   2  14       1006.61        970.57        25.59 o
   2   2  14        193.63        209.39        10.06 o
   3   2  14        424.08        441.44        18.88 o
  -3   3  14         24.21         18.05         7.92 o
  -2   3  14        469.17        459.60        16.53 o
  -1   3  14        267.50        267.49        11.68 o
   0   3  14         90.71         90.38         6.52 o
   1   3  14        219.27        210.48         9.08 o
   2   3  14          0.39          4.95         5.72 o
   3   3  14         38.57         40.55        10.49 o
  -3   4  14          2.00          6.29         8.87 o
  -2   4  14         83.31         92.58         9.60 o
  -1   4  14         26.25         24.85         6.15 o
   0   4  14         86.06         95.60         6.89 o
   1   4  14       1138.03       1049.09        30.45 o
   2   4  14         35.55         40.88         9.62 o
   3   4  14        107.35        122.86        14.64 o
  -3   5  14         29.26         38.98        10.37 o
  -2   5  14          8.71         13.36         7.09 o
  -1   5  14         62.47         64.45         8.60 o
   0   5  14       1153.35       1130.26        24.94 o
   1   5  14         66.45         67.46         7.49 o
   2   5  14        443.95        442.76        20.18 o
   3   5  14        124.05        157.40        16.09 o
  -3   6  14         71.46         81.13        12.54 o
  -2   6  14        126.54        142.27        11.13 o
  -1   6  14        464.82        480.86        16.58 o
   0   6  14        747.58        708.71        20.82 o
   1   6  14         25.70         23.30         8.20 o
   2   6  14        103.64        110.16        12.68 o
   3   6  14         64.58         57.44        12.68 o
  -3   7  14         80.10         69.52        19.86 o
  -2   7  14         12.39         22.47         8.27 o
  -1   7  14        904.38        901.71        34.82 o
   0   7  14        934.46        854.40        47.97 o
   1   7  14          1.99          6.71         7.60 o
   2   7  14        114.00        126.60        18.72 o
   3   7  14        254.75        232.99        40.69 o
  -2   8  14        385.66        438.43        42.21 o
  -1   8  14         30.81         21.35        10.07 o
   0   8  14         54.78         56.89         9.82 o
   1   8  14         64.17        107.35        15.08 o
   2   8  14         13.40         19.42         9.67 o
  -2   9  14         72.20         69.52        24.83 o
  -1   9  14        194.94        203.63        21.66 o
   0   9  14        194.83        188.13        14.96 o
   1   9  14          0.49         10.69         8.59 o
   2   9  14         19.51         21.07         9.82 o
  -1  10  14        102.71        105.77        24.33 o
   0  10  14         15.05         16.72         8.90 o
   1  10  14          1.58          6.26         8.60 o
   0  11  14        209.18        250.83        23.17 o
  -3   1  15        105.48         78.66        10.70 o
  -2   1  15        196.09        218.68        12.66 o
  -1   1  15        126.82        146.59         9.74 o
   0   1  15       1385.68       1427.46        32.96 o
   1   1  15          9.59         20.51         5.57 o
   2   1  15        345.46        332.63        14.76 o
   3   1  15        131.23        137.15        14.00 o
  -3   2  15         66.00         60.35        10.23 o
  -2   2  15        124.62        150.49        11.16 o
  -1   2  15        313.27        334.64        13.23 o
   0   2  15        727.27        747.96        18.14 o
   1   2  15        127.61        151.21         8.74 o
   2   2  15          5.16          5.31         5.13 o
   3   2  15          8.58         10.60         7.18 o
  -3   3  15         14.22         14.95         8.96 o
  -2   3  15          0.51          3.06         6.44 o
  -1   3  15        938.08        956.46        24.98 o
   0   3  15          9.58         13.18         4.72 o
   1   3  15        986.38        947.73        31.25 o
   2   3  15        568.42        541.60        17.90 o
   3   3  15        347.89        329.51        19.47 o
  -3   4  15        108.07         97.21        13.43 o
  -2   4  15        385.91        400.92        16.08 o
  -1   4  15         50.12         58.03         7.70 o
   0   4  15        175.73        186.98         9.44 o
   1   4  15        931.46        815.36        19.64 o
   2   4  15          9.20          7.30         7.69 o
   3   4  15        167.92        187.79        16.93 o
  -3   5  15        191.95        165.90        18.85 o
  -2   5  15        166.57        178.58        12.26 o
  -1   5  15          0.20          3.80         5.70 o
   0   5  15        218.42        238.09        10.26 o
   1   5  15         68.21         91.69         8.60 o
   2   5  15         37.42         28.79         8.90 o
   3   5  15         10.88          9.99         9.94 o
  -3   6  15          2.61          5.12         9.33 o
  -2   6  15        240.11        264.67        14.72 o
  -1   6  15          0.43          4.19         5.94 o
   0   6  15        461.22        484.28        17.09 o
   1   6  15        193.98        214.16        24.18 o
   2   6  15          8.42         21.14        10.23 o
   3   6  15        102.21         88.13        21.95 o
  -3   7  15         50.46         67.04        19.86 o
  -2   7  15         19.86         12.76         7.23 o
  -1   7  15         67.65         71.13        10.97 o
   0   7  15        344.13        375.12        15.25 o
   1   7  15         15.47         14.44         8.44 o
   2   7  15          4.62         12.25         9.62 o
  -2   8  15        320.85        258.92        32.75 o
  -1   8  15        269.85        299.50        17.68 o
   0   8  15        205.12        204.38        15.37 o
   1   8  15        187.98        163.38        14.52 o
   2   8  15        150.77        205.64        35.94 o
  -2   9  15         69.03         50.65        24.83 o
  -1   9  15        166.33        199.85        15.76 o
   0   9  15         39.77         40.76         9.97 o
   1   9  15        569.70        578.72        24.61 o
   2   9  15        185.89        188.06        28.17 o
  -1  10  15          6.46          0.00        17.88 o
   0  10  15        402.91        412.00        20.68 o
   1  10  15        102.93        115.38        29.42 o
  -3   0  16        133.76         95.20        19.37 o
  -2   0  16        584.76        561.50        26.82 o
  -1   0  16        447.22        429.92        21.76 o
   0   0  16        478.60        480.21        22.11 o
   1   0  16       4062.49       3916.25       115.95 o
   2   0  16        111.97        122.60        13.29 o
   3   0  16        159.02        178.27        25.33 o
  -3   1  16         12.53         13.23         8.46 o
  -2   1  16        234.91        278.56        14.52 o
  -1   1  16        292.30        261.64        11.96 o
   0   1  16        629.33        669.58        19.27 o
   1   1  16        172.08        199.27        11.03 o
   2   1  16          9.09          7.91         5.60 o
   3   1  16        175.09        157.06        32.57 o
  -3   2  16          6.32         22.43         9.26 o
  -2   2  16         18.05         28.35         7.32 o
  -1   2  16        506.20        495.83        16.51 o
   0   2  16        300.63        295.92        10.86 o
   1   2  16         31.65         33.93         5.99 o
   2   2  16        241.01        304.29        12.33 o
   3   2  16          6.27          7.44         6.93 o
  -3   3  16         24.64         23.68         8.71 o
  -2   3  16          2.07          7.40         6.71 o
  -1   3  16          9.59          9.98         6.48 o
   0   3  16         12.74         18.49         5.21 o
   1   3  16         97.86        115.15         9.57 o
   2   3  16        200.16        202.34        14.76 o
   3   3  16          3.02         12.26        15.88 o
  -3   4  16         20.00         30.23        11.10 o
  -2   4  16         44.60         37.06         8.12 o
  -1   4  16        523.08        507.08        17.28 o
   0   4  16        712.36        742.85        18.76 o
   1   4  16        125.23        134.22         8.73 o
   2   4  16        157.14        174.42        14.70 o
   3   4  16         90.44         83.19        22.30 o
  -3   5  16         21.58         41.87        10.88 o
  -2   5  16        442.83        421.65        17.20 o
  -1   5  16         36.58         54.76         8.06 o
   0   5  16        517.91        525.19        16.25 o
   1   5  16        254.28        295.09        13.49 o
   2   5  16        131.11        109.78        12.83 o
   3   5  16        212.10        191.08        18.08 o
  -3   6  16        219.32        196.65        20.01 o
  -2   6  16        272.59        258.35        15.47 o
  -1   6  16         36.30         30.07         7.36 o
   0   6  16        542.13        539.87        18.49 o
   1   6  16        346.11        306.13        16.85 o
   2   6  16         17.50         22.33        10.03 o
   3   6  16        465.20        287.47        42.71 o
  -2   7  16          3.70          3.67         7.22 o
  -1   7  16        133.80        147.83        13.83 o
   0   7  16        536.70        549.50        19.15 o
   1   7  16        236.26        218.32        32.49 o
   2   7  16         78.07         95.27        15.20 o
  -2   8  16         21.18         26.72        12.10 o
  -1   8  16          0.02         10.16         9.00 o
   0   8  16        139.27        110.22        12.69 o
   1   8  16        116.24        140.10        14.55 o
   2   8  16         90.03        100.55        13.91 o
  -1   9  16         22.11         38.29        14.64 o
   0   9  16          0.16          1.30        11.02 o
   1   9  16          0.03          9.27         9.83 o
  -1  10  16          0.00          0.00        20.36 o
   0  10  16          0.46          1.56        10.67 o
   1  10  16          0.02          0.00         9.32 o
  -3   1  17         26.50         13.97         8.72 o
  -2   1  17        277.32        275.23        14.41 o
  -1   1  17        382.80        378.19        14.78 o
   0   1  17         47.79         45.17         6.30 o
   1   1  17          0.17          6.47         5.91 o
   2   1  17       1350.14       1322.78        34.75 o
   3   1  17        120.42        111.31        22.96 o
  -3   2  17        120.18        120.94        12.65 o
  -2   2  17         19.24         26.82         7.99 o
  -1   2  17          0.01          5.26         6.06 o
   0   2  17        770.02        719.73        18.52 o
   1   2  17       1088.09        970.77        27.55 o
   2   2  17         25.21         19.32         7.88 o
   3   2  17         36.74         57.96        11.95 o
  -3   3  17        163.17        158.49        13.70 o
  -2   3  17         18.18         30.33        13.19 o
  -1   3  17          5.59          1.18         6.40 o
   0   3  17       1338.60       1310.34        28.61 o
   1   3  17         51.23         56.59         6.78 o
   2   3  17         68.58         84.56        12.11 o
   3   3  17        269.32        318.36        25.73 o
  -3   4  17         32.82         32.18         9.70 o
  -2   4  17          1.98          9.66         6.97 o
  -1   4  17        302.69        297.07        14.07 o
   0   4  17         13.83         15.83         5.64 o
   1   4  17        743.23        750.20        19.37 o
   2   4  17         95.30        115.44        18.31 o
   3   4  17         81.00         94.53        13.90 o
  -3   5  17         15.87          8.66        10.36 o
  -2   5  17         28.80         37.82         8.33 o
  -1   5  17        223.50        216.75        12.99 o
   0   5  17          3.08          4.23         5.18 o
   1   5  17         44.65         48.19         9.54 o
   2   5  17        262.23        270.52        36.26 o
   3   5  17         87.55         76.55        14.02 o
  -2   6  17        136.66        135.82        11.87 o
  -1   6  17        607.70        601.53        28.53 o
   0   6  17          6.93          4.29         6.84 o
   1   6  17          0.92          2.49         8.08 o
   2   6  17         81.77         88.24        13.15 o
  -2   7  17        217.56        210.45        14.21 o
  -1   7  17        143.61        136.79        13.74 o
   0   7  17         59.62         72.03         9.57 o
   1   7  17         34.82         31.34        10.03 o
   2   7  17         18.88         17.24         9.87 o
  -2   8  17        268.80        244.54        25.05 o
  -1   8  17        316.65        310.02        18.80 o
   0   8  17         25.74         22.35        11.57 o
   1   8  17         60.86         56.60        11.53 o
   2   8  17        418.40        430.62        27.63 o
  -1   9  17          0.68          8.25         9.04 o
   0   9  17         96.56         89.99        15.60 o
   1   9  17          2.14          7.03        10.00 o
   0  10  17         36.96         34.38        13.87 o
  -3   0  18         81.58         78.96        20.36 o
  -2   0  18         41.67         47.51        13.33 o
  -1   0  18       1539.53       1497.99        51.60 o
   0   0  18         25.92         35.98        12.41 o
   1   0  18         54.33         45.21        11.02 o
   2   0  18        171.50        187.47        25.57 o
   3   0  18          0.03          0.00        15.39 o
  -3   1  18         40.31         40.74        10.27 o
  -2   1  18         66.00         67.73         9.64 o
  -1   1  18        105.49        128.21        12.90 o
   0   1  18         19.16         23.23         5.99 o
   1   1  18          1.31          3.67         6.25 o
   2   1  18        232.72        245.66        14.02 o
   3   1  18        252.89        260.07        19.12 o
  -3   2  18          0.29         12.69         8.61 o
  -2   2  18        274.90        262.94        15.08 o
  -1   2  18         71.28         66.50         8.76 o
   0   2  18        365.75        385.54        13.19 o
   1   2  18        880.30        832.05        21.84 o
   2   2  18        181.01        181.71        12.79 o
   3   2  18         39.85         47.03        15.77 o
  -3   3  18          0.79         10.95         8.80 o
  -2   3  18        107.49        111.31        11.31 o
  -1   3  18         22.99         21.78         7.32 o
   0   3  18        417.67        392.50        13.36 o
   1   3  18         34.57         23.80         6.14 o
   2   3  18         16.19         13.54         8.72 o
   3   3  18         46.31         40.54        19.24 o
  -3   4  18         54.42         57.23        11.24 o
  -2   4  18        139.81        144.05        12.42 o
  -1   4  18          0.04          1.71         6.78 o
   0   4  18        236.30        246.05        11.08 o
   1   4  18        308.06        290.49        13.98 o
   2   4  18        207.66        215.40        18.47 o
   3   4  18         40.02         46.40        12.56 o
  -3   5  18          2.09         11.87        11.76 o
  -2   5  18          2.88          3.08         6.99 o
  -1   5  18         92.66         91.43         9.89 o
   0   5  18        281.57        255.65        11.56 o
   1   5  18         19.64         21.54        10.37 o
   2   5  18        427.46        431.80        21.91 o
  -2   6  18          4.53         21.75         8.19 o
  -1   6  18        377.96        407.64        16.81 o
   0   6  18        100.75        136.17        13.72 o
   1   6  18         89.29         93.08        12.09 o
   2   6  18         69.65         62.95        12.60 o
  -2   7  18         18.27         18.48         9.56 o
  -1   7  18         34.58         34.77        10.92 o
   0   7  18         66.73         79.72        12.24 o
   1   7  18        165.19        163.03        15.67 o
   2   7  18         21.63         32.14        11.53 o
  -2   8  18         27.20         21.85        15.89 o
  -1   8  18         19.16         22.43        10.30 o
   0   8  18        100.83        108.28        16.39 o
   1   8  18         80.78         63.18        12.49 o
  -1   9  18         82.52         66.99        14.85 o
   0   9  18        125.97        139.96        18.76 o
   1   9  18        135.23        161.00        16.70 o
  -3   1  19         49.36         51.14        11.86 o
  -2   1  19        141.40        147.60        15.23 o
  -1   1  19        106.55        120.28        10.86 o
   0   1  19        412.90        409.24        13.83 o
   1   1  19        775.01        807.91        23.08 o
   2   1  19        291.78        294.22        18.75 o
   3   1  19         46.59         47.28        11.73 o
  -3   2  19         65.88         75.45        12.20 o
  -2   2  19        209.55        180.28        13.38 o
  -1   2  19        367.53        382.44        16.05 o
   0   2  19         22.92         26.28         6.46 o
   1   2  19        108.43        138.76         9.75 o
   2   2  19        307.61        298.32        15.38 o
   3   2  19          1.03          4.21        13.22 o
  -3   3  19          5.47         13.48        11.12 o
  -2   3  19        233.62        228.17        14.80 o
  -1   3  19        406.37        414.49        16.75 o
   0   3  19        551.04        562.55        18.78 o
   1   3  19        432.13        478.57        15.55 o
   2   3  19         20.66         11.76         9.16 o
   3   3  19        177.03        169.81        29.02 o
  -3   4  19         92.70         92.20        15.97 o
  -2   4  19          0.61          2.06         7.90 o
  -1   4  19        359.78        366.58        15.94 o
   0   4  19         31.36         25.54         7.39 o
   1   4  19         73.05         49.47        12.03 o
   2   4  19         54.09         35.00        15.62 o
  -2   5  19        107.62         82.70        11.25 o
  -1   5  19        126.52        127.40        11.36 o
   0   5  19        117.20        118.22        10.39 o
   1   5  19        146.32        136.10        15.21 o
   2   5  19        604.90        656.57        35.97 o
  -2   6  19         18.40         18.07         8.58 o
  -1   6  19          6.60         18.33         8.13 o
   0   6  19          8.94          8.49         9.43 o
   1   6  19         33.90         34.28        10.60 o
   2   6  19        256.75        282.82        40.21 o
  -2   7  19          0.50          4.75        10.41 o
  -1   7  19         60.31         69.93        12.70 o
   0   7  19         15.12         28.28        10.48 o
   1   7  19          2.17          5.19         9.49 o
   2   7  19        315.08        346.22        33.79 o
  -1   8  19        188.06        165.05        15.66 o
   0   8  19        218.35        197.84        28.30 o
   1   8  19         89.21         81.83        13.63 o
   0   9  19        128.35        123.75        18.60 o
  -3   0  20        260.06        199.39        51.37 o
  -2   0  20        133.42        131.49        41.22 o
  -1   0  20         28.22         20.40        11.31 o
   0   0  20         41.88         54.62        11.94 o
   1   0  20        801.42        872.38        35.29 o
   2   0  20        112.33        143.23        15.62 o
   3   0  20        718.26        513.90        48.17 o
  -3   1  20          0.30          4.46         8.66 o
  -2   1  20          5.07          7.91         8.29 o
  -1   1  20        410.06        391.41        16.22 o
   0   1  20        885.18        876.87        25.13 o
   1   1  20          0.32          1.46         6.13 o
   2   1  20        119.51        156.08        11.34 o
  -3   2  20         17.71         18.26        10.33 o
  -2   2  20          0.68          7.96         8.41 o
  -1   2  20        369.83        371.66        16.31 o
   0   2  20         55.44         61.47         8.96 o
   1   2  20        148.71        177.87        10.86 o
   2   2  20        312.45        369.94        35.05 o
  -2   3  20         14.31         13.99         8.93 o
  -1   3  20        219.28        204.77        13.59 o
   0   3  20          1.42          9.25         7.16 o
   1   3  20          1.28          3.25         6.20 o
   2   3  20         22.73         18.83        10.29 o
  -2   4  20          1.14         13.58         9.03 o
  -1   4  20        110.22        112.46        11.20 o
   0   4  20         56.26         41.24         8.16 o
   1   4  20         83.66         77.88         9.50 o
   2   4  20        158.68        170.89        16.70 o
  -2   5  20        142.20        127.58        12.71 o
  -1   5  20         25.38         22.31         8.46 o
   0   5  20        375.34        422.44        20.92 o
   1   5  20          4.26          0.00         8.47 o
   2   5  20        110.56        110.31        17.34 o
  -2   6  20         94.56         87.27        13.03 o
  -1   6  20        183.54        179.43        16.30 o
   0   6  20         20.23         16.96        10.30 o
   1   6  20        124.04         93.49        13.38 o
   2   6  20          1.62         14.13        11.05 o
  -1   7  20         81.73         96.13        14.51 o
   0   7  20        101.34        105.93        17.48 o
   1   7  20        430.44        421.19        22.74 o
  -1   8  20          9.85          7.84        10.77 o
   0   8  20         69.02         99.02        16.54 o
   1   8  20          2.08          6.26        10.35 o
  -2   1  21        245.89        239.64        15.74 o
  -1   1  21         36.46         53.21         9.41 o
   0   1  21         13.29         20.64         8.06 o
   1   1  21         25.85         27.23         6.99 o
   2   1  21          6.45         12.53         8.34 o
  -2   2  21          8.57          9.61         8.68 o
  -1   2  21         83.40         88.22        11.90 o
   0   2  21         70.88         74.60         9.83 o
   1   2  21        272.25        258.56        13.06 o
   2   2  21        556.60        533.96        20.47 o
  -2   3  21          5.08          4.55         8.64 o
  -1   3  21        344.18        344.86        16.87 o
   0   3  21        642.02        603.18        20.35 o
   1   3  21        287.60        292.84        13.80 o
   2   3  21         58.59         61.40        12.39 o
  -2   4  21          2.14         12.82         8.88 o
  -1   4  21         77.05         73.20        10.07 o
   0   4  21          0.44          8.87         7.39 o
   1   4  21        305.01        328.86        16.24 o
   2   4  21         14.66         23.36        10.76 o
  -2   5  21         47.12         46.16        10.55 o
  -1   5  21          0.05          3.32         7.73 o
   0   5  21         49.72         61.42        13.77 o
   1   5  21          7.46          4.13         9.54 o
   2   5  21          5.30         27.54        11.32 o
  -2   6  21          3.17         27.41        12.28 o
  -1   6  21         39.98         34.28        11.53 o
   0   6  21        127.44        138.00        15.06 o
   1   6  21        139.22        142.26        17.96 o
  -1   7  21         10.92          6.66        10.65 o
   0   7  21         20.93         43.63        14.70 o
   1   7  21          9.05         19.51        11.42 o
   0   8  21        237.67        247.72        44.17 o
  -2   0  22          0.03          0.00        10.93 o
  -1   0  22         94.57         87.26        15.97 o
   0   0  22        781.27        755.39        33.69 o
   1   0  22        995.90       1072.35        41.96 o
   2   0  22        151.18        119.73        16.19 o
  -2   1  22         95.75         75.91        11.08 o
  -1   1  22         34.22         43.05        14.26 o
   0   1  22        121.64        144.59        12.64 o
   1   1  22         76.69         83.05         9.43 o
   2   1  22          9.32         14.52         8.42 o
  -2   2  22        152.33        136.28        13.50 o
  -1   2  22         42.27         44.15        11.40 o
   0   2  22        724.71        765.92        24.27 o
   1   2  22          0.30          0.29         6.47 o
   2   2  22         61.60         43.71         9.69 o
  -2   3  22          0.03          7.58         9.27 o
  -1   3  22          8.69         10.47         8.73 o
   0   3  22         21.19         27.90         8.56 o
   1   3  22         65.10         68.31         8.75 o
   2   3  22         72.20         66.86        12.36 o
  -2   4  22        117.25        106.24        12.54 o
  -1   4  22         21.22         13.05         8.82 o
   0   4  22        342.32        360.60        22.72 o
   1   4  22          7.60         16.69        10.00 o
   2   4  22         52.77         43.83        12.28 o
  -2   5  22         59.90         50.97        13.79 o
  -1   5  22          0.86          9.18         8.70 o
   0   5  22          5.79          7.06        10.18 o
   1   5  22        117.19        104.69        14.11 o
  -1   6  22         99.61         96.83        14.24 o
   0   6  22          6.74          0.00        10.47 o
   1   6  22        773.91        832.41        80.69 o
   0   7  22         25.25         14.48        15.89 o
  -2   1  23          2.81         11.66         8.96 o
  -1   1  23          1.25          9.74         7.99 o
   0   1  23         21.32         24.13         8.97 o
   1   1  23        150.66        179.82        11.99 o
   2   1  23        545.02        568.18        21.91 o
  -2   2  23        333.39        318.44        18.52 o
  -1   2  23        177.74        167.52        16.82 o
   0   2  23          3.84         13.73         8.66 o
   1   2  23         63.94         67.74        12.68 o
   2   2  23          1.61         11.18        12.00 o
  -2   3  23         77.20         72.51        12.90 o
  -1   3  23        243.11        203.51        14.80 o
   0   3  23         23.07         30.85         8.79 o
   1   3  23        358.45        388.14        16.00 o
   2   3  23         10.54         19.10        22.10 o
  -1   4  23        114.50        127.20        12.72 o
   0   4  23          1.59          2.76         8.08 o
   1   4  23        205.19        190.31        35.75 o
  -1   5  23          8.76         12.51         9.08 o
   0   5  23         42.55         25.60        10.92 o
   1   5  23          7.00          2.23        12.99 o
  -1   6  23         11.97         30.29        21.85 o
   0   6  23        109.30         75.01        13.71 o
  -2   0  24          7.76         12.34        16.39 o
  -1   0  24         95.00        113.35        17.38 o
   0   0  24         32.27         42.20        14.54 o
   1   0  24         16.53         19.00        12.23 o
  -2   1  24          5.37         11.80        10.05 o
  -1   1  24        102.83        104.96        14.68 o
   0   1  24        125.10        121.26        12.25 o
   1   1  24        457.61        493.53        18.42 o
  -1   2  24         36.68         45.60        10.17 o
   0   2  24         90.13        114.58        12.16 o
   1   2  24         16.84          6.39         8.54 o
  -1   3  24          6.60         15.65         9.21 o
   0   3  24          0.38          6.63         8.44 o
   1   3  24        106.17         97.20        13.38 o
  -1   4  24         12.79         10.82         9.05 o
   0   4  24         65.38         83.48        14.01 o
   1   4  24         32.75         41.41        14.90 o
  -1   5  24          0.86         25.96        13.35 o
   0   5  24        227.58        229.71        34.47 o
  -1   1  25        298.54        268.69        16.85 o
   0   1  25        352.78        401.08        19.05 o
   1   1  25         11.29         13.02         9.39 o
  -1   2  25         57.25         54.65        11.10 o
   0   2  25         22.54         43.91        10.42 o
   1   2  25          7.87         16.19         9.27 o
  -1   3  25        420.73        397.53        36.12 o
   0   3  25         49.84         47.89        10.23 o
   1   3  25        219.09        200.23        22.55 o
   0   4  25          0.90          1.34        10.22 o
  -1   0  26         28.81         42.71        21.85 o
   0   0  26         35.83         48.53        16.46 o
  -1   1  26         12.32         25.45        14.06 o
   0   1  26         35.58         51.61        11.34 o
   0   2  26        249.89        282.38        21.42 o
                                                
